# Supplementary material for: Crystal structure of the major quadruplex formed in the promoter region of the human c-MYC oncogene
Source: PLoS One. 2018 Oct 12;13(10):e0205584. doi: 10.1371/journal.pone.0205584 (PMC6185859; doi:10.1371/journal.pone.0205584)
Supplement: S2 File — (PDB) [file pone.0205584.s003.pdb]

HEADER    DNA                                     30-AUG-17   6AU4              
TITLE     CRYSTAL STRUCTURE OF THE MAJOR QUADRUPLEX FORMED IN THE HUMAN C-MYC   
TITLE    2 PROMOTER                                                             
COMPND    MOL_ID: 1;                                                            
COMPND   2 MOLECULE: DNA (5'-                                                   
COMPND   3 D(*TP*GP*AP*GP*GP*GP*TP*GP*GP*GP*TP*AP*GP*GP*GP*TP*GP*GP*GP*TP*AP*A)-
COMPND   4 3');                                                                 
COMPND   5 CHAIN: A, B;                                                         
COMPND   6 ENGINEERED: YES                                                      
SOURCE    MOL_ID: 1;                                                            
SOURCE   2 SYNTHETIC: YES;                                                      
SOURCE   3 ORGANISM_SCIENTIFIC: HOMO SAPIENS;                                   
SOURCE   4 ORGANISM_TAXID: 9606                                                 
KEYWDS    ONCOGENE, QUADRUPLEX, C-MYC, PROMOTER, DNA                            
EXPDTA    X-RAY DIFFRACTION                                                     
AUTHOR    S.STUMP,T.C.MOU,S.R.SPRANG,N.R.NATALE,H.D.BEALL                       
JRNL        AUTH   S.STUMP,T.C.MOU,S.R.SPRANG,N.R.NATALE,H.D.BEALL              
JRNL        TITL   FIRST CRYSTAL STRUCTURE OF THE MAJOR QUADRUPLEX FORMED IN    
JRNL        TITL 2 THE PROMOTER REGION OF THE HUMAN C-MYC ONCOGENE              
JRNL        REF    TO BE PUBLISHED                                              
JRNL        REFN                                                                
REMARK   2                                                                      
REMARK   2 RESOLUTION.    2.35 ANGSTROMS.                                       
REMARK   3                                                                      
REMARK   3 REFINEMENT.                                                          
REMARK   3   PROGRAM     : PHENIX (1.10.1_2155: ???)                            
REMARK   3   AUTHORS     : PAUL ADAMS,PAVEL AFONINE,VINCENT CHEN,IAN            
REMARK   3               : DAVIS,KRESHNA GOPAL,RALF GROSSE-KUNSTLEVE,           
REMARK   3               : LI-WEI HUNG,ROBERT IMMORMINO,TOM IOERGER,            
REMARK   3               : AIRLIE MCCOY,ERIK MCKEE,NIGEL MORIARTY,              
REMARK   3               : REETAL PAI,RANDY READ,JANE RICHARDSON,               
REMARK   3               : DAVID RICHARDSON,TOD ROMO,JIM SACCHETTINI,           
REMARK   3               : NICHOLAS SAUTER,JACOB SMITH,LAURENT                  
REMARK   3               : STORONI,TOM TERWILLIGER,PETER ZWART                  
REMARK   3                                                                      
REMARK   3    REFINEMENT TARGET : NULL                                          
REMARK   3                                                                      
REMARK   3  DATA USED IN REFINEMENT.                                            
REMARK   3   RESOLUTION RANGE HIGH (ANGSTROMS) : 2.35                           
REMARK   3   RESOLUTION RANGE LOW  (ANGSTROMS) : 34.91                          
REMARK   3   MIN(FOBS/SIGMA_FOBS)              : 1.360                          
REMARK   3   COMPLETENESS FOR RANGE        (%) : 98.6                           
REMARK   3   NUMBER OF REFLECTIONS             : 6624                           
REMARK   3                                                                      
REMARK   3  FIT TO DATA USED IN REFINEMENT.                                     
REMARK   3   R VALUE     (WORKING + TEST SET) : 0.223                           
REMARK   3   R VALUE            (WORKING SET) : 0.220                           
REMARK   3   FREE R VALUE                     : 0.246                           
REMARK   3   FREE R VALUE TEST SET SIZE   (%) : 10.130                          
REMARK   3   FREE R VALUE TEST SET COUNT      : 671                             
REMARK   3                                                                      
REMARK   3  FIT TO DATA USED IN REFINEMENT (IN BINS).                           
REMARK   3   BIN  RESOLUTION RANGE  COMPL.    NWORK NFREE   RWORK  RFREE        
REMARK   3     1 34.9093 -  4.0168    1.00     1284   144  0.1679 0.1655        
REMARK   3     2  4.0168 -  3.1890    0.97     1181   127  0.2507 0.3290        
REMARK   3     3  3.1890 -  2.7861    0.98     1172   132  0.3118 0.3853        
REMARK   3     4  2.7861 -  2.5314    0.99     1157   132  0.2747 0.3689        
REMARK   3     5  2.5314 -  2.3500    0.99     1159   136  0.3078 0.3392        
REMARK   3                                                                      
REMARK   3  BULK SOLVENT MODELLING.                                             
REMARK   3   METHOD USED        : NULL                                          
REMARK   3   SOLVENT RADIUS     : 1.11                                          
REMARK   3   SHRINKAGE RADIUS   : 0.90                                          
REMARK   3   K_SOL              : NULL                                          
REMARK   3   B_SOL              : NULL                                          
REMARK   3                                                                      
REMARK   3  ERROR ESTIMATES.                                                    
REMARK   3   COORDINATE ERROR (MAXIMUM-LIKELIHOOD BASED)     : 0.330            
REMARK   3   PHASE ERROR (DEGREES, MAXIMUM-LIKELIHOOD BASED) : 31.390           
REMARK   3                                                                      
REMARK   3  B VALUES.                                                           
REMARK   3   FROM WILSON PLOT           (A**2) : 55.55                          
REMARK   3   MEAN B VALUE      (OVERALL, A**2) : 80.20                          
REMARK   3   OVERALL ANISOTROPIC B VALUE.                                       
REMARK   3    B11 (A**2) : NULL                                                 
REMARK   3    B22 (A**2) : NULL                                                 
REMARK   3    B33 (A**2) : NULL                                                 
REMARK   3    B12 (A**2) : NULL                                                 
REMARK   3    B13 (A**2) : NULL                                                 
REMARK   3    B23 (A**2) : NULL                                                 
REMARK   3                                                                      
REMARK   3  TWINNING INFORMATION.                                               
REMARK   3   FRACTION: NULL                                                     
REMARK   3   OPERATOR: NULL                                                     
REMARK   3                                                                      
REMARK   3  DEVIATIONS FROM IDEAL VALUES.                                       
REMARK   3                 RMSD          COUNT                                  
REMARK   3   BOND      :  0.009           1054                                  
REMARK   3   ANGLE     :  1.080           1634                                  
REMARK   3   CHIRALITY :  0.050            174                                  
REMARK   3   PLANARITY :  0.006             44                                  
REMARK   3   DIHEDRAL  : 35.100            432                                  
REMARK   3                                                                      
REMARK   3  TLS DETAILS                                                         
REMARK   3   NUMBER OF TLS GROUPS  : 2                                          
REMARK   3   TLS GROUP : 1                                                      
REMARK   3    SELECTION: (CHAIN A AND RESSEQ 1:22)                              
REMARK   3    ORIGIN FOR THE GROUP (A):  -9.6242  12.6054  -8.5570              
REMARK   3    T TENSOR                                                          
REMARK   3      T11:   0.4081 T22:   0.5390                                     
REMARK   3      T33:   0.4863 T12:   0.1608                                     
REMARK   3      T13:   0.0344 T23:  -0.0205                                     
REMARK   3    L TENSOR                                                          
REMARK   3      L11:   4.7601 L22:   7.4603                                     
REMARK   3      L33:   4.8699 L12:  -2.2651                                     
REMARK   3      L13:   0.0850 L23:  -0.6697                                     
REMARK   3    S TENSOR                                                          
REMARK   3      S11:   0.4295 S12:   0.5586 S13:   0.2546                       
REMARK   3      S21:  -0.7375 S22:  -0.4707 S23:   0.1840                       
REMARK   3      S31:  -0.2489 S32:  -0.6921 S33:   0.0423                       
REMARK   3   TLS GROUP : 2                                                      
REMARK   3    SELECTION: (CHAIN B AND RESSEQ 1:22)                              
REMARK   3    ORIGIN FOR THE GROUP (A): -11.4725  10.2146 -28.6560              
REMARK   3    T TENSOR                                                          
REMARK   3      T11:   0.6057 T22:   0.7671                                     
REMARK   3      T33:   0.5406 T12:   0.3045                                     
REMARK   3      T13:   0.0498 T23:  -0.0520                                     
REMARK   3    L TENSOR                                                          
REMARK   3      L11:   6.6722 L22:   3.5861                                     
REMARK   3      L33:   3.4962 L12:  -1.7194                                     
REMARK   3      L13:  -1.3552 L23:  -0.5381                                     
REMARK   3    S TENSOR                                                          
REMARK   3      S11:  -0.2867 S12:  -1.3063 S13:   0.2976                       
REMARK   3      S21:   1.1733 S22:   0.5669 S23:   0.1284                       
REMARK   3      S31:  -0.5182 S32:  -0.6018 S33:  -0.1445                       
REMARK   3                                                                      
REMARK   3  NCS DETAILS                                                         
REMARK   3   NUMBER OF NCS GROUPS : NULL                                        
REMARK   3                                                                      
REMARK   3  OTHER REFINEMENT REMARKS: NULL                                      
REMARK   4                                                                      
REMARK   4 6AU4 COMPLIES WITH FORMAT V. 3.30, 13-JUL-11                         
REMARK 100                                                                      
REMARK 100 THIS ENTRY HAS BEEN PROCESSED BY RCSB ON 31-AUG-17.                  
REMARK 100 THE DEPOSITION ID IS D_1000228464.                                   
REMARK 200                                                                      
REMARK 200 EXPERIMENTAL DETAILS                                                 
REMARK 200  EXPERIMENT TYPE                : X-RAY DIFFRACTION                  
REMARK 200  DATE OF DATA COLLECTION        : 19-APR-17                          
REMARK 200  TEMPERATURE           (KELVIN) : 100                                
REMARK 200  PH                             : 6.5                                
REMARK 200  NUMBER OF CRYSTALS USED        : 1                                  
REMARK 200                                                                      
REMARK 200  SYNCHROTRON              (Y/N) : Y                                  
REMARK 200  RADIATION SOURCE               : SSRL                               
REMARK 200  BEAMLINE                       : BL12-2                             
REMARK 200  X-RAY GENERATOR MODEL          : NULL                               
REMARK 200  MONOCHROMATIC OR LAUE    (M/L) : M                                  
REMARK 200  WAVELENGTH OR RANGE        (A) : 0.979                              
REMARK 200  MONOCHROMATOR                  : SI(111)                            
REMARK 200  OPTICS                         : NULL                               
REMARK 200                                                                      
REMARK 200  DETECTOR TYPE                  : PIXEL                              
REMARK 200  DETECTOR MANUFACTURER          : DECTRIS PILATUS 6M                 
REMARK 200  INTENSITY-INTEGRATION SOFTWARE : XDS NOV 1, 2016                    
REMARK 200  DATA SCALING SOFTWARE          : XDS NOV 1, 2016                    
REMARK 200                                                                      
REMARK 200  NUMBER OF UNIQUE REFLECTIONS   : 6630                               
REMARK 200  RESOLUTION RANGE HIGH      (A) : 2.350                              
REMARK 200  RESOLUTION RANGE LOW       (A) : 35.030                             
REMARK 200  REJECTION CRITERIA  (SIGMA(I)) : NULL                               
REMARK 200                                                                      
REMARK 200 OVERALL.                                                             
REMARK 200  COMPLETENESS FOR RANGE     (%) : 99.4                               
REMARK 200  DATA REDUNDANCY                : 12.60                              
REMARK 200  R MERGE                    (I) : NULL                               
REMARK 200  R SYM                      (I) : NULL                               
REMARK 200  <I/SIGMA(I)> FOR THE DATA SET  : 34.0000                            
REMARK 200                                                                      
REMARK 200 IN THE HIGHEST RESOLUTION SHELL.                                     
REMARK 200  HIGHEST RESOLUTION SHELL, RANGE HIGH (A) : NULL                     
REMARK 200  HIGHEST RESOLUTION SHELL, RANGE LOW  (A) : NULL                     
REMARK 200  COMPLETENESS FOR SHELL     (%) : NULL                               
REMARK 200  DATA REDUNDANCY IN SHELL       : NULL                               
REMARK 200  R MERGE FOR SHELL          (I) : NULL                               
REMARK 200  R SYM FOR SHELL            (I) : NULL                               
REMARK 200  <I/SIGMA(I)> FOR SHELL         : NULL                               
REMARK 200                                                                      
REMARK 200 DIFFRACTION PROTOCOL: SINGLE WAVELENGTH                              
REMARK 200 METHOD USED TO DETERMINE THE STRUCTURE: MOLECULAR REPLACEMENT        
REMARK 200 SOFTWARE USED: PHASER (1.10.1_2155: ???)                             
REMARK 200 STARTING MODEL: 4WO2, 1XAV                                           
REMARK 200                                                                      
REMARK 200 REMARK: RECTANGULAR ROD                                              
REMARK 280                                                                      
REMARK 280 CRYSTAL                                                              
REMARK 280 SOLVENT CONTENT, VS   (%): 55.50                                     
REMARK 280 MATTHEWS COEFFICIENT, VM (ANGSTROMS**3/DA): 2.76                     
REMARK 280                                                                      
REMARK 280 CRYSTALLIZATION CONDITIONS: 20% MPD 300MM KCL 50MM LICL 50MM         
REMARK 280  SODIUM CACODYLATE, PH 6.5, VAPOR DIFFUSION, HANGING DROP,           
REMARK 280  TEMPERATURE 277.15K                                                 
REMARK 290                                                                      
REMARK 290 CRYSTALLOGRAPHIC SYMMETRY                                            
REMARK 290 SYMMETRY OPERATORS FOR SPACE GROUP: P 21 21 2                        
REMARK 290                                                                      
REMARK 290      SYMOP   SYMMETRY                                                
REMARK 290     NNNMMM   OPERATOR                                                
REMARK 290       1555   X,Y,Z                                                   
REMARK 290       2555   -X,-Y,Z                                                 
REMARK 290       3555   -X+1/2,Y+1/2,-Z                                         
REMARK 290       4555   X+1/2,-Y+1/2,-Z                                         
REMARK 290                                                                      
REMARK 290     WHERE NNN -> OPERATOR NUMBER                                     
REMARK 290           MMM -> TRANSLATION VECTOR                                  
REMARK 290                                                                      
REMARK 290 CRYSTALLOGRAPHIC SYMMETRY TRANSFORMATIONS                            
REMARK 290 THE FOLLOWING TRANSFORMATIONS OPERATE ON THE ATOM/HETATM             
REMARK 290 RECORDS IN THIS ENTRY TO PRODUCE CRYSTALLOGRAPHICALLY                
REMARK 290 RELATED MOLECULES.                                                   
REMARK 290   SMTRY1   1  1.000000  0.000000  0.000000        0.00000            
REMARK 290   SMTRY2   1  0.000000  1.000000  0.000000        0.00000            
REMARK 290   SMTRY3   1  0.000000  0.000000  1.000000        0.00000            
REMARK 290   SMTRY1   2 -1.000000  0.000000  0.000000        0.00000            
REMARK 290   SMTRY2   2  0.000000 -1.000000  0.000000        0.00000            
REMARK 290   SMTRY3   2  0.000000  0.000000  1.000000        0.00000            
REMARK 290   SMTRY1   3 -1.000000  0.000000  0.000000       32.83150            
REMARK 290   SMTRY2   3  0.000000  1.000000  0.000000       34.90550            
REMARK 290   SMTRY3   3  0.000000  0.000000 -1.000000        0.00000            
REMARK 290   SMTRY1   4  1.000000  0.000000  0.000000       32.83150            
REMARK 290   SMTRY2   4  0.000000 -1.000000  0.000000       34.90550            
REMARK 290   SMTRY3   4  0.000000  0.000000 -1.000000        0.00000            
REMARK 290                                                                      
REMARK 290 REMARK: NULL                                                         
REMARK 300                                                                      
REMARK 300 BIOMOLECULE: 1                                                       
REMARK 300 SEE REMARK 350 FOR THE AUTHOR PROVIDED AND/OR PROGRAM                
REMARK 300 GENERATED ASSEMBLY INFORMATION FOR THE STRUCTURE IN                  
REMARK 300 THIS ENTRY. THE REMARK MAY ALSO PROVIDE INFORMATION ON               
REMARK 300 BURIED SURFACE AREA.                                                 
REMARK 350                                                                      
REMARK 350 COORDINATES FOR A COMPLETE MULTIMER REPRESENTING THE KNOWN           
REMARK 350 BIOLOGICALLY SIGNIFICANT OLIGOMERIZATION STATE OF THE                
REMARK 350 MOLECULE CAN BE GENERATED BY APPLYING BIOMT TRANSFORMATIONS          
REMARK 350 GIVEN BELOW.  BOTH NON-CRYSTALLOGRAPHIC AND                          
REMARK 350 CRYSTALLOGRAPHIC OPERATIONS ARE GIVEN.                               
REMARK 350                                                                      
REMARK 350 BIOMOLECULE: 1                                                       
REMARK 350 AUTHOR DETERMINED BIOLOGICAL UNIT: DIMERIC                           
REMARK 350 SOFTWARE DETERMINED QUATERNARY STRUCTURE: DIMERIC                    
REMARK 350 SOFTWARE USED: PISA                                                  
REMARK 350 APPLY THE FOLLOWING TO CHAINS: A, B                                  
REMARK 350   BIOMT1   1  1.000000  0.000000  0.000000        0.00000            
REMARK 350   BIOMT2   1  0.000000  1.000000  0.000000        0.00000            
REMARK 350   BIOMT3   1  0.000000  0.000000  1.000000        0.00000            
REMARK 500                                                                      
REMARK 500 GEOMETRY AND STEREOCHEMISTRY                                         
REMARK 500 SUBTOPIC: COVALENT BOND LENGTHS                                      
REMARK 500                                                                      
REMARK 500 THE STEREOCHEMICAL PARAMETERS OF THE FOLLOWING RESIDUES              
REMARK 500 HAVE VALUES WHICH DEVIATE FROM EXPECTED VALUES BY MORE               
REMARK 500 THAN 6*RMSD (M=MODEL NUMBER; RES=RESIDUE NAME; C=CHAIN               
REMARK 500 IDENTIFIER; SSEQ=SEQUENCE NUMBER; I=INSERTION CODE).                 
REMARK 500                                                                      
REMARK 500 STANDARD TABLE:                                                      
REMARK 500 FORMAT: (10X,I3,1X,2(A3,1X,A1,I4,A1,1X,A4,3X),1X,F6.3)               
REMARK 500                                                                      
REMARK 500 EXPECTED VALUES PROTEIN: ENGH AND HUBER, 1999                        
REMARK 500 EXPECTED VALUES NUCLEIC ACID: CLOWNEY ET AL 1996                     
REMARK 500                                                                      
REMARK 500  M RES CSSEQI ATM1   RES CSSEQI ATM2   DEVIATION                     
REMARK 500     DG A   8   O3'    DG A   8   C3'    -0.039                       
REMARK 500     DT B   7   O3'    DT B   7   C3'    -0.041                       
REMARK 500     DT B  11   O3'    DT B  11   C3'    -0.037                       
REMARK 500                                                                      
REMARK 500 REMARK: NULL                                                         
REMARK 500                                                                      
REMARK 500 GEOMETRY AND STEREOCHEMISTRY                                         
REMARK 500 SUBTOPIC: COVALENT BOND ANGLES                                       
REMARK 500                                                                      
REMARK 500 THE STEREOCHEMICAL PARAMETERS OF THE FOLLOWING RESIDUES              
REMARK 500 HAVE VALUES WHICH DEVIATE FROM EXPECTED VALUES BY MORE               
REMARK 500 THAN 6*RMSD (M=MODEL NUMBER; RES=RESIDUE NAME; C=CHAIN               
REMARK 500 IDENTIFIER; SSEQ=SEQUENCE NUMBER; I=INSERTION CODE).                 
REMARK 500                                                                      
REMARK 500 STANDARD TABLE:                                                      
REMARK 500 FORMAT: (10X,I3,1X,A3,1X,A1,I4,A1,3(1X,A4,2X),12X,F5.1)              
REMARK 500                                                                      
REMARK 500 EXPECTED VALUES PROTEIN: ENGH AND HUBER, 1999                        
REMARK 500 EXPECTED VALUES NUCLEIC ACID: CLOWNEY ET AL 1996                     
REMARK 500                                                                      
REMARK 500  M RES CSSEQI ATM1   ATM2   ATM3                                     
REMARK 500     DT A  16   O4' -  C1' -  N1  ANGL. DEV. =   2.7 DEGREES          
REMARK 500     DT A  20   O4' -  C1' -  N1  ANGL. DEV. =   1.9 DEGREES          
REMARK 500     DG B   8   O4' -  C1' -  N9  ANGL. DEV. =   2.8 DEGREES          
REMARK 500                                                                      
REMARK 500 REMARK: NULL                                                         
REMARK 620                                                                      
REMARK 620 METAL COORDINATION                                                   
REMARK 620 (M=MODEL NUMBER; RES=RESIDUE NAME; C=CHAIN IDENTIFIER;               
REMARK 620 SSEQ=SEQUENCE NUMBER; I=INSERTION CODE):                             
REMARK 620                                                                      
REMARK 620 COORDINATION ANGLES FOR:  M RES CSSEQI METAL                         
REMARK 620                               K A 101   K                            
REMARK 620 N RES CSSEQI ATOM                                                    
REMARK 620 1  DG A   4   O6                                                     
REMARK 620 2  DG A   5   O6   73.9                                              
REMARK 620 3  DG A   8   O6   68.6  87.2                                        
REMARK 620 4  DG A   9   O6  131.0  70.0  77.5                                  
REMARK 620 5  DG A  13   O6  104.6 158.8  73.0  97.8                            
REMARK 620 6  DG A  14   O6  152.9 109.9 137.1  72.6  81.2                      
REMARK 620 7  DG A  17   O6   65.9 128.4 105.8 160.9  66.2  93.9                
REMARK 620 8  DG A  18   O6   91.8  71.7 154.8 106.8 129.3  65.6  78.5          
REMARK 620 N                    1     2     3     4     5     6     7           
REMARK 620                                                                      
REMARK 620 COORDINATION ANGLES FOR:  M RES CSSEQI METAL                         
REMARK 620                               K A 102   K                            
REMARK 620 N RES CSSEQI ATOM                                                    
REMARK 620 1  DG A   5   O6                                                     
REMARK 620 2  DG A   6   O6   73.4                                              
REMARK 620 3  DG A   9   O6   64.0  88.7                                        
REMARK 620 4  DG A  10   O6  123.0  67.9  74.7                                  
REMARK 620 5  DG A  14   O6   97.9 157.0  68.5 101.7                            
REMARK 620 6  DG A  15   O6  153.3 121.2 132.9  83.6  75.9                      
REMARK 620 7  DG A  18   O6   67.1 127.7 102.7 164.3  63.6  87.4                
REMARK 620 8  DG A  19   O6   87.6  73.5 150.1 117.9 128.3  76.9  72.1          
REMARK 620 N                    1     2     3     4     5     6     7           
REMARK 620                                                                      
REMARK 620 COORDINATION ANGLES FOR:  M RES CSSEQI METAL                         
REMARK 620                               K B 101   K                            
REMARK 620 N RES CSSEQI ATOM                                                    
REMARK 620 1  DG B   4   O6                                                     
REMARK 620 2  DG B   8   O6   67.4                                              
REMARK 620 3  DG B  13   O6  104.9  70.5                                        
REMARK 620 4  DG B  17   O6   70.9 105.4  64.5                                  
REMARK 620 5  DG A   4   O6   51.3  55.6  53.6  49.9                            
REMARK 620 6  DG A   8   O6   50.4  50.1  54.7  55.5   5.6                      
REMARK 620 7  DG A  13   O6   44.7  51.7  60.3  54.9   7.7   5.8                
REMARK 620 8  DG A  17   O6   46.1  56.8  58.9  49.5   5.4   7.9   5.3          
REMARK 620 N                    1     2     3     4     5     6     7           
REMARK 620                                                                      
REMARK 620 COORDINATION ANGLES FOR:  M RES CSSEQI METAL                         
REMARK 620                               K B 102   K                            
REMARK 620 N RES CSSEQI ATOM                                                    
REMARK 620 1  DG B   4   O6                                                     
REMARK 620 2  DG B   5   O6   75.4                                              
REMARK 620 3  DG B   8   O6   63.7  88.8                                        
REMARK 620 4  DG B   9   O6  130.9  71.7  80.0                                  
REMARK 620 5  DG B  13   O6  101.6 155.4  68.6  94.0                            
REMARK 620 6  DG B  14   O6  154.8 110.4 138.7  72.6  82.8                      
REMARK 620 7  DG B  17   O6   69.3 132.4 102.6 155.4  65.2  91.0                
REMARK 620 8  DG B  18   O6   92.1  71.2 152.3 110.0 133.4  68.2  79.1          
REMARK 620 N                    1     2     3     4     5     6     7           
REMARK 620                                                                      
REMARK 620 COORDINATION ANGLES FOR:  M RES CSSEQI METAL                         
REMARK 620                               K B 103   K                            
REMARK 620 N RES CSSEQI ATOM                                                    
REMARK 620 1  DG B   5   O6                                                     
REMARK 620 2  DG B   6   O6   74.0                                              
REMARK 620 3  DG B   9   O6   64.0  88.8                                        
REMARK 620 4  DG B  10   O6  123.3  73.2  70.3                                  
REMARK 620 5  DG B  14   O6   98.2 159.1  70.5  96.5                            
REMARK 620 6  DG B  15   O6  156.1 119.5 131.1  80.5  75.1                      
REMARK 620 7  DG B  18   O6   64.7 123.1 105.2 163.5  67.3  91.8                
REMARK 620 8  DG B  19   O6   91.7  76.1 154.4 122.8 124.1  74.5  68.1          
REMARK 620 N                    1     2     3     4     5     6     7           
REMARK 620                                                                      
REMARK 620 COORDINATION ANGLES FOR:  M RES CSSEQI METAL                         
REMARK 620                               K B 104   K                            
REMARK 620 N RES CSSEQI ATOM                                                    
REMARK 620 1  DT B   7   O4                                                     
REMARK 620 2 HOH B 206   O    57.4                                              
REMARK 620 3  DG B   9   OP2  30.4  82.8                                        
REMARK 620 4 HOH B 207   O   109.4 102.5  89.0                                  
REMARK 620 5 HOH A 204   O   123.7  67.5 138.3  70.7                            
REMARK 620 N                    1     2     3     4                             
REMARK 800                                                                      
REMARK 800 SITE                                                                 
REMARK 800 SITE_IDENTIFIER: AC1                                                 
REMARK 800 EVIDENCE_CODE: SOFTWARE                                              
REMARK 800 SITE_DESCRIPTION: binding site for residue K A 101                   
REMARK 800                                                                      
REMARK 800 SITE_IDENTIFIER: AC2                                                 
REMARK 800 EVIDENCE_CODE: SOFTWARE                                              
REMARK 800 SITE_DESCRIPTION: binding site for residue K A 102                   
REMARK 800                                                                      
REMARK 800 SITE_IDENTIFIER: AC3                                                 
REMARK 800 EVIDENCE_CODE: SOFTWARE                                              
REMARK 800 SITE_DESCRIPTION: binding site for residue K B 101                   
REMARK 800                                                                      
REMARK 800 SITE_IDENTIFIER: AC4                                                 
REMARK 800 EVIDENCE_CODE: SOFTWARE                                              
REMARK 800 SITE_DESCRIPTION: binding site for residue K B 102                   
REMARK 800                                                                      
REMARK 800 SITE_IDENTIFIER: AC5                                                 
REMARK 800 EVIDENCE_CODE: SOFTWARE                                              
REMARK 800 SITE_DESCRIPTION: binding site for residue K B 103                   
REMARK 800                                                                      
REMARK 800 SITE_IDENTIFIER: AC6                                                 
REMARK 800 EVIDENCE_CODE: SOFTWARE                                              
REMARK 800 SITE_DESCRIPTION: binding site for residue K B 104                   
DBREF  6AU4 A    1    22  PDB    6AU4     6AU4             1     22             
DBREF  6AU4 B    1    22  PDB    6AU4     6AU4             1     22             
SEQRES   1 A   22   DT  DG  DA  DG  DG  DG  DT  DG  DG  DG  DT  DA  DG          
SEQRES   2 A   22   DG  DG  DT  DG  DG  DG  DT  DA  DA                          
SEQRES   1 B   22   DT  DG  DA  DG  DG  DG  DT  DG  DG  DG  DT  DA  DG          
SEQRES   2 B   22   DG  DG  DT  DG  DG  DG  DT  DA  DA                          
HET      K  A 101       1                                                       
HET      K  A 102       1                                                       
HET      K  B 101       1                                                       
HET      K  B 102       1                                                       
HET      K  B 103       1                                                       
HET      K  B 104       1                                                       
HETNAM       K POTASSIUM ION                                                    
FORMUL   3    K    6(K 1+)                                                      
FORMUL   9  HOH   *16(H2 O)                                                     
LINK         O6   DG A   4                 K     K A 101     1555   1555  2.71  
LINK         O6   DG A   5                 K     K A 102     1555   1555  3.03  
LINK         O6   DG A   5                 K     K A 101     1555   1555  2.72  
LINK         O6   DG A   6                 K     K A 102     1555   1555  2.76  
LINK         O6   DG A   8                 K     K A 101     1555   1555  2.71  
LINK         O6   DG A   9                 K     K A 102     1555   1555  2.83  
LINK         O6   DG A   9                 K     K A 101     1555   1555  2.69  
LINK         O6   DG A  10                 K     K A 102     1555   1555  2.70  
LINK         O6   DG A  13                 K     K A 101     1555   1555  2.70  
LINK         O6   DG A  14                 K     K A 102     1555   1555  2.69  
LINK         O6   DG A  14                 K     K A 101     1555   1555  2.55  
LINK         O6   DG A  15                 K     K A 102     1555   1555  2.61  
LINK         O6   DG A  17                 K     K A 101     1555   1555  2.71  
LINK         O6   DG A  18                 K     K A 102     1555   1555  2.78  
LINK         O6   DG A  18                 K     K A 101     1555   1555  2.76  
LINK         O6   DG A  19                 K     K A 102     1555   1555  2.77  
LINK         O6   DG B   4                 K     K B 101     1555   1555  2.68  
LINK         O6   DG B   4                 K     K B 102     1555   1555  2.82  
LINK         O6   DG B   5                 K     K B 102     1555   1555  2.54  
LINK         O6   DG B   5                 K     K B 103     1555   1555  2.97  
LINK         O6   DG B   6                 K     K B 103     1555   1555  2.73  
LINK         O4   DT B   7                 K     K B 104     1555   1555  2.68  
LINK         O6   DG B   8                 K     K B 101     1555   1555  2.69  
LINK         O6   DG B   8                 K     K B 102     1555   1555  2.83  
LINK         O6   DG B   9                 K     K B 102     1555   1555  2.73  
LINK         O6   DG B   9                 K     K B 103     1555   1555  2.86  
LINK         O6   DG B  10                 K     K B 103     1555   1555  2.61  
LINK         O6   DG B  13                 K     K B 101     1555   1555  2.63  
LINK         O6   DG B  13                 K     K B 102     1555   1555  2.61  
LINK         O6   DG B  14                 K     K B 102     1555   1555  2.64  
LINK         O6   DG B  14                 K     K B 103     1555   1555  2.65  
LINK         O6   DG B  15                 K     K B 103     1555   1555  2.61  
LINK         O6   DG B  17                 K     K B 101     1555   1555  2.68  
LINK         O6   DG B  17                 K     K B 102     1555   1555  2.64  
LINK         O6   DG B  18                 K     K B 102     1555   1555  2.80  
LINK         O6   DG B  18                 K     K B 103     1555   1555  2.85  
LINK         O6   DG B  19                 K     K B 103     1555   1555  2.80  
LINK         K     K B 104                 O   HOH B 206     1555   1555  3.30  
LINK         O6   DG A   4                 K     K B 101     1555   1556  2.65  
LINK         O6   DG A   8                 K     K B 101     1555   1556  2.74  
LINK         O6   DG A  13                 K     K B 101     1555   1556  2.74  
LINK         O6   DG A  17                 K     K B 101     1555   1556  2.71  
LINK         OP2  DG B   9                 K     K B 104     1555   2555  2.97  
LINK         K     K B 104                 O   HOH B 207     1555   2555  2.97  
LINK         K     K B 104                 O   HOH A 204     1555   2555  2.90  
SITE     1 AC1 10  DG A   4   DG A   5   DG A   8   DG A   9                    
SITE     2 AC1 10  DG A  13   DG A  14   DG A  17   DG A  18                    
SITE     3 AC1 10   K A 102    K B 101                                          
SITE     1 AC2  9  DG A   5   DG A   6   DG A   9   DG A  10                    
SITE     2 AC2  9  DG A  14   DG A  15   DG A  18   DG A  19                    
SITE     3 AC2  9   K A 101                                                     
SITE     1 AC3 10  DG A   4   DG A   8   DG A  13   DG A  17                    
SITE     2 AC3 10   K A 101   DG B   4   DG B   8   DG B  13                    
SITE     3 AC3 10  DG B  17    K B 102                                          
SITE     1 AC4 10  DG B   4   DG B   5   DG B   8   DG B   9                    
SITE     2 AC4 10  DG B  13   DG B  14   DG B  17   DG B  18                    
SITE     3 AC4 10   K B 101    K B 103                                          
SITE     1 AC5  9  DG B   5   DG B   6   DG B   9   DG B  10                    
SITE     2 AC5  9  DG B  14   DG B  15   DG B  18   DG B  19                    
SITE     3 AC5  9   K B 102                                                     
SITE     1 AC6  4 HOH A 204   DT B   7   DG B   9  HOH B 207                    
CRYST1   65.663   69.811   32.952  90.00  90.00  90.00 P 21 21 2     8          
ORIGX1      1.000000  0.000000  0.000000        0.00000                         
ORIGX2      0.000000  1.000000  0.000000        0.00000                         
ORIGX3      0.000000  0.000000  1.000000        0.00000                         
SCALE1      0.015229  0.000000  0.000000        0.00000                         
SCALE2      0.000000  0.014324  0.000000        0.00000                         
SCALE3      0.000000  0.000000  0.030347        0.00000                         
ATOM      1  O5'  DT A   1      -2.741  38.594  -8.040  1.00110.16           O  
ANISOU    1  O5'  DT A   1    16436   6022  19399   1456   1788   2400       O  
ATOM      2  C5'  DT A   1      -1.799  38.008  -8.928  1.00106.63           C  
ANISOU    2  C5'  DT A   1    15675   5799  19039   1222   2106   2805       C  
ATOM      3  C4'  DT A   1      -1.352  36.648  -8.424  1.00100.68           C  
ANISOU    3  C4'  DT A   1    14546   5470  18239   1016   2037   2597       C  
ATOM      4  O4'  DT A   1      -1.018  36.742  -7.017  1.00101.24           O  
ANISOU    4  O4'  DT A   1    14588   5291  18587    714   1662   2100       O  
ATOM      5  C3'  DT A   1      -2.394  35.534  -8.541  1.00102.91           C  
ANISOU    5  C3'  DT A   1    14804   6336  17963   1419   2023   2492       C  
ATOM      6  O3'  DT A   1      -1.781  34.349  -9.000  1.00101.03           O  
ANISOU    6  O3'  DT A   1    14235   6512  17640   1291   2209   2662       O  
ATOM      7  C2'  DT A   1      -2.899  35.369  -7.115  1.00 98.25           C  
ANISOU    7  C2'  DT A   1    14272   5703  17355   1422   1646   1920       C  
ATOM      8  C1'  DT A   1      -1.653  35.701  -6.317  1.00 95.21           C  
ANISOU    8  C1'  DT A   1    13752   4929  17496    878   1479   1747       C  
ATOM      9  N1   DT A   1      -1.956  36.175  -4.961  1.00 96.36           N  
ANISOU    9  N1   DT A   1    14121   4785  17704    843   1103   1214       N  
ATOM     10  C2   DT A   1      -1.762  35.330  -3.906  1.00 92.04           C  
ANISOU   10  C2   DT A   1    13412   4438  17121    678    849    810       C  
ATOM     11  O2   DT A   1      -1.337  34.204  -4.034  1.00 90.06           O  
ANISOU   11  O2   DT A   1    12820   4566  16834    544    904    880       O  
ATOM     12  N3   DT A   1      -2.080  35.850  -2.686  1.00 93.91           N  
ANISOU   12  N3   DT A   1    13932   4414  17335    696    530    316       N  
ATOM     13  C4   DT A   1      -2.575  37.108  -2.422  1.00 98.86           C  
ANISOU   13  C4   DT A   1    14991   4589  17982    874    454    181       C  
ATOM     14  O4   DT A   1      -2.831  37.482  -1.284  1.00100.64           O  
ANISOU   14  O4   DT A   1    15492   4619  18127    909    200   -288       O  
ATOM     15  C5   DT A   1      -2.763  37.951  -3.582  1.00102.30           C  
ANISOU   15  C5   DT A   1    15560   4802  18507   1036    708    634       C  
ATOM     16  C7   DT A   1      -3.297  39.342  -3.428  1.00108.19           C  
ANISOU   16  C7   DT A   1    16781   5023  19303   1256    629    544       C  
ATOM     17  C6   DT A   1      -2.451  37.446  -4.782  1.00100.51           C  
ANISOU   17  C6   DT A   1    15051   4855  18285   1011   1016   1126       C  
ATOM     18  P    DG A   2      -2.597  33.346  -9.950  1.00 97.91           P  
ANISOU   18  P    DG A   2    13844   6714  16642   1723   2384   2853       P  
ATOM     19  OP1  DG A   2      -1.651  32.368 -10.525  1.00 98.08           O  
ANISOU   19  OP1  DG A   2    13569   7019  16678   1533   2632   3087       O  
ATOM     20  OP2  DG A   2      -3.469  34.196 -10.791  1.00100.40           O  
ANISOU   20  OP2  DG A   2    14485   6976  16688   2125   2473   3087       O  
ATOM     21  O5'  DG A   2      -3.515  32.514  -8.955  1.00 95.36           O  
ANISOU   21  O5'  DG A   2    13487   6688  16060   1890   2080   2385       O  
ATOM     22  C5'  DG A   2      -2.930  31.723  -7.950  1.00 91.86           C  
ANISOU   22  C5'  DG A   2    12792   6291  15820   1571   1912   2078       C  
ATOM     23  C4'  DG A   2      -3.965  31.376  -6.907  1.00 88.19           C  
ANISOU   23  C4'  DG A   2    12399   5981  15127   1781   1638   1616       C  
ATOM     24  O4'  DG A   2      -4.237  32.542  -6.087  1.00 94.20           O  
ANISOU   24  O4'  DG A   2    13409   6301  16081   1779   1440   1347       O  
ATOM     25  C3'  DG A   2      -5.318  30.949  -7.474  1.00 88.00           C  
ANISOU   25  C3'  DG A   2    12459   6416  14561   2289   1676   1651       C  
ATOM     26  O3'  DG A   2      -5.841  29.907  -6.691  1.00 97.80           O  
ANISOU   26  O3'  DG A   2    13524   8140  15496   2288   1469   1267       O  
ATOM     27  C2'  DG A   2      -6.156  32.209  -7.333  1.00 82.97           C  
ANISOU   27  C2'  DG A   2    12110   5507  13907   2556   1586   1572       C  
ATOM     28  C1'  DG A   2      -5.627  32.723  -6.013  1.00 86.67           C  
ANISOU   28  C1'  DG A   2    12639   5536  14755   2250   1384   1201       C  
ATOM     29  N9   DG A   2      -5.921  34.125  -5.775  1.00 86.85           N  
ANISOU   29  N9   DG A   2    12971   5089  14937   2355   1296   1128       N  
ATOM     30  C8   DG A   2      -6.363  35.040  -6.694  1.00 88.61           C  
ANISOU   30  C8   DG A   2    13390   5170  15109   2615   1410   1436       C  
ATOM     31  N7   DG A   2      -6.566  36.221  -6.190  1.00 93.64           N  
ANISOU   31  N7   DG A   2    14301   5337  15939   2673   1277   1273       N  
ATOM     32  C5   DG A   2      -6.246  36.078  -4.848  1.00 91.14           C  
ANISOU   32  C5   DG A   2    14001   4861  15768   2446   1054    808       C  
ATOM     33  C6   DG A   2      -6.273  37.027  -3.803  1.00 95.52           C  
ANISOU   33  C6   DG A   2    14859   4937  16500   2417    821    428       C  
ATOM     34  O6   DG A   2      -6.597  38.220  -3.863  1.00106.72           O  
ANISOU   34  O6   DG A   2    16576   5940  18033   2588    767    436       O  
ATOM     35  N1   DG A   2      -5.873  36.472  -2.589  1.00 92.25           N  
ANISOU   35  N1   DG A   2    14405   4548  16096   2176    626     -4       N  
ATOM     36  C2   DG A   2      -5.492  35.161  -2.416  1.00 95.20           C  
ANISOU   36  C2   DG A   2    14442   5342  16387   1976    641    -46       C  
ATOM     37  N2   DG A   2      -5.133  34.804  -1.176  1.00 93.85           N  
ANISOU   37  N2   DG A   2    14282   5148  16228   1760    399   -488       N  
ATOM     38  N3   DG A   2      -5.463  34.262  -3.391  1.00 93.67           N  
ANISOU   38  N3   DG A   2    13950   5565  16074   2002    860    313       N  
ATOM     39  C4   DG A   2      -5.851  34.792  -4.575  1.00 89.24           C  
ANISOU   39  C4   DG A   2    13463   5002  15443   2245   1061    720       C  
ATOM     40  P    DA A   3      -6.825  28.829  -7.351  1.00 97.03           P  
ANISOU   40  P    DA A   3    13300   8717  14849   2591   1470   1294       P  
ATOM     41  OP1  DA A   3      -6.431  28.595  -8.760  1.00 98.92           O  
ANISOU   41  OP1  DA A   3    13552   9060  14972   2676   1699   1734       O  
ATOM     42  OP2  DA A   3      -8.196  29.255  -6.976  1.00 99.59           O  
ANISOU   42  OP2  DA A   3    13728   9133  14977   2976   1354   1089       O  
ATOM     43  O5'  DA A   3      -6.448  27.483  -6.607  1.00 93.58           O  
ANISOU   43  O5'  DA A   3    12587   8671  14299   2281   1329   1012       O  
ATOM     44  C5'  DA A   3      -6.801  27.319  -5.280  1.00 99.07           C  
ANISOU   44  C5'  DA A   3    13253   9423  14968   2200   1126    601       C  
ATOM     45  C4'  DA A   3      -5.778  26.475  -4.557  1.00100.93           C  
ANISOU   45  C4'  DA A   3    13305   9729  15316   1790   1016    447       C  
ATOM     46  O4'  DA A   3      -4.787  27.345  -3.953  1.00104.72           O  
ANISOU   46  O4'  DA A   3    13870   9679  16240   1516    937    389       O  
ATOM     47  C3'  DA A   3      -6.362  25.642  -3.419  1.00104.16           C  
ANISOU   47  C3'  DA A   3    13636  10483  15456   1769    839     76       C  
ATOM     48  O3'  DA A   3      -6.429  24.277  -3.801  1.00 99.30           O  
ANISOU   48  O3'  DA A   3    12805  10334  14590   1719    859    128       O  
ATOM     49  C2'  DA A   3      -5.397  25.875  -2.260  1.00102.52           C  
ANISOU   49  C2'  DA A   3    13472   9972  15510   1447    648   -157       C  
ATOM     50  C1'  DA A   3      -4.915  27.285  -2.557  1.00 97.75           C  
ANISOU   50  C1'  DA A   3    13048   8781  15310   1422    691    -28       C  
ATOM     51  N9   DA A   3      -5.843  28.336  -2.141  1.00 99.71           N  
ANISOU   51  N9   DA A   3    13580   8788  15518   1715    670   -205       N  
ATOM     52  C8   DA A   3      -6.305  29.377  -2.902  1.00100.53           C  
ANISOU   52  C8   DA A   3    13864   8598  15734   1983    822      8       C  
ATOM     53  N7   DA A   3      -7.122  30.179  -2.268  1.00104.18           N  
ANISOU   53  N7   DA A   3    14571   8869  16143   2252    769   -234       N  
ATOM     54  C5   DA A   3      -7.195  29.636  -0.998  1.00101.72           C  
ANISOU   54  C5   DA A   3    14255   8750  15645   2149    588   -634       C  
ATOM     55  C6   DA A   3      -7.899  30.023   0.158  1.00105.54           C  
ANISOU   55  C6   DA A   3    14967   9182  15953   2355    497  -1030       C  
ATOM     56  N6   DA A   3      -8.696  31.097   0.212  1.00105.66           N  
ANISOU   56  N6   DA A   3    15243   8911  15993   2725    571  -1110       N  
ATOM     57  N1   DA A   3      -7.751  29.263   1.260  1.00107.32           N  
ANISOU   57  N1   DA A   3    15169   9658  15952   2204    347  -1332       N  
ATOM     58  C2   DA A   3      -6.958  28.188   1.202  1.00106.28           C  
ANISOU   58  C2   DA A   3    14784   9790  15807   1869    268  -1240       C  
ATOM     59  N3   DA A   3      -6.248  27.724   0.178  1.00104.59           N  
ANISOU   59  N3   DA A   3    14319   9641  15778   1659    339   -899       N  
ATOM     60  C4   DA A   3      -6.412  28.500  -0.902  1.00104.22           C  
ANISOU   60  C4   DA A   3    14316   9360  15921   1814    513   -608       C  
ATOM     61  P    DG A   4      -7.865  23.591  -4.018  1.00104.00           P  
ANISOU   61  P    DG A   4    13313  11404  14797   1998    865     55       P  
ATOM     62  OP1  DG A   4      -8.334  23.935  -5.386  1.00 98.76           O  
ANISOU   62  OP1  DG A   4    12688  10788  14048   2276    976    332       O  
ATOM     63  OP2  DG A   4      -8.692  23.834  -2.813  1.00 90.33           O  
ANISOU   63  OP2  DG A   4    11639   9712  12972   2100    789   -250       O  
ATOM     64  O5'  DG A   4      -7.540  22.046  -4.021  1.00 96.21           O  
ANISOU   64  O5'  DG A   4    12120  10782  13653   1788    824     28       O  
ATOM     65  C5'  DG A   4      -7.131  21.459  -5.194  1.00 89.24           C  
ANISOU   65  C5'  DG A   4    11167  10025  12714   1782    912    261       C  
ATOM     66  C4'  DG A   4      -6.183  20.338  -4.898  1.00 81.61           C  
ANISOU   66  C4'  DG A   4    10067   9158  11782   1497    877    228       C  
ATOM     67  O4'  DG A   4      -6.897  19.276  -4.218  1.00 86.47           O  
ANISOU   67  O4'  DG A   4    10581  10094  12178   1457    769     15       O  
ATOM     68  C3'  DG A   4      -5.570  19.728  -6.143  1.00 88.85           C  
ANISOU   68  C3'  DG A   4    10940  10169  12650   1510   1013    469       C  
ATOM     69  O3'  DG A   4      -4.160  19.774  -6.066  1.00 94.89           O  
ANISOU   69  O3'  DG A   4    11637  10708  13711   1284   1087    590       O  
ATOM     70  C2'  DG A   4      -6.109  18.294  -6.177  1.00 83.62           C  
ANISOU   70  C2'  DG A   4    10173   9884  11715   1498    926    335       C  
ATOM     71  C1'  DG A   4      -6.476  18.039  -4.726  1.00 79.66           C  
ANISOU   71  C1'  DG A   4     9615   9428  11225   1354    780     76       C  
ATOM     72  N9   DG A   4      -7.555  17.060  -4.571  1.00 68.26           N  
ANISOU   72  N9   DG A   4     8079   8311   9547   1391    706    -66       N  
ATOM     73  C8   DG A   4      -8.909  17.300  -4.536  1.00 75.39           C  
ANISOU   73  C8   DG A   4     8936   9385  10323   1573    675   -153       C  
ATOM     74  N7   DG A   4      -9.628  16.216  -4.395  1.00 70.08           N  
ANISOU   74  N7   DG A   4     8123   8982   9524   1514    615   -256       N  
ATOM     75  C5   DG A   4      -8.691  15.193  -4.348  1.00 59.38           C  
ANISOU   75  C5   DG A   4     6768   7611   8182   1300    604   -239       C  
ATOM     76  C6   DG A   4      -8.872  13.796  -4.212  1.00 48.14           C  
ANISOU   76  C6   DG A   4     5252   6357   6682   1148    549   -311       C  
ATOM     77  O6   DG A   4      -9.939  13.161  -4.105  1.00 53.97           O  
ANISOU   77  O6   DG A   4     5859   7298   7348   1132    499   -402       O  
ATOM     78  N1   DG A   4      -7.653  13.124  -4.201  1.00 46.96           N  
ANISOU   78  N1   DG A   4     5154   6097   6593   1000    560   -255       N  
ATOM     79  C2   DG A   4      -6.415  13.729  -4.316  1.00 57.75           C  
ANISOU   79  C2   DG A   4     6585   7245   8110    982    620   -138       C  
ATOM     80  N2   DG A   4      -5.343  12.914  -4.295  1.00 50.90           N  
ANISOU   80  N2   DG A   4     5699   6319   7320    859    626    -89       N  
ATOM     81  N3   DG A   4      -6.238  15.034  -4.448  1.00 55.66           N  
ANISOU   81  N3   DG A   4     6381   6813   7956   1078    673    -63       N  
ATOM     82  C4   DG A   4      -7.411  15.701  -4.455  1.00 58.47           C  
ANISOU   82  C4   DG A   4     6749   7246   8220   1241    660   -122       C  
ATOM     83  P    DG A   5      -3.313  19.844  -7.425  1.00105.32           P  
ANISOU   83  P    DG A   5    12963  11954  15101   1349   1358    940       P  
ATOM     84  OP1  DG A   5      -2.010  20.479  -7.126  1.00112.11           O  
ANISOU   84  OP1  DG A   5    13714  12461  16423   1109   1440   1075       O  
ATOM     85  OP2  DG A   5      -4.211  20.365  -8.487  1.00 94.40           O  
ANISOU   85  OP2  DG A   5    11769  10639  13460   1676   1455   1093       O  
ATOM     86  O5'  DG A   5      -3.046  18.315  -7.768  1.00104.81           O  
ANISOU   86  O5'  DG A   5    12795  12200  14827   1326   1369    902       O  
ATOM     87  C5'  DG A   5      -2.367  17.492  -6.841  1.00 94.78           C  
ANISOU   87  C5'  DG A   5    11355  10955  13700   1085   1245    753       C  
ATOM     88  C4'  DG A   5      -2.014  16.178  -7.493  1.00 87.54           C  
ANISOU   88  C4'  DG A   5    10391  10259  12611   1131   1331    791       C  
ATOM     89  O4'  DG A   5      -3.017  15.184  -7.162  1.00 77.38           O  
ANISOU   89  O4'  DG A   5     9142   9231  11030   1156   1143    553       O  
ATOM     90  C3'  DG A   5      -1.946  16.225  -9.017  1.00 76.56           C  
ANISOU   90  C3'  DG A   5     9131   8929  11029   1380   1594   1031       C  
ATOM     91  O3'  DG A   5      -0.862  15.424  -9.448  1.00 87.50           O  
ANISOU   91  O3'  DG A   5    10418  10339  12489   1363   1777   1146       O  
ATOM     92  C2'  DG A   5      -3.305  15.658  -9.445  1.00 67.17           C  
ANISOU   92  C2'  DG A   5     8093   8016   9411   1572   1440    862       C  
ATOM     93  C1'  DG A   5      -3.581  14.653  -8.343  1.00 66.09           C  
ANISOU   93  C1'  DG A   5     7833   7994   9282   1374   1209    588       C  
ATOM     94  N9   DG A   5      -4.998  14.402  -8.093  1.00 46.80           N  
ANISOU   94  N9   DG A   5     5418   5746   6618   1426   1004    382       N  
ATOM     95  C8   DG A   5      -6.021  15.315  -8.054  1.00 52.65           C  
ANISOU   95  C8   DG A   5     6198   6508   7300   1554    935    356       C  
ATOM     96  N7   DG A   5      -7.185  14.782  -7.784  1.00 56.68           N  
ANISOU   96  N7   DG A   5     6646   7230   7661   1566    764    167       N  
ATOM     97  C5   DG A   5      -6.905  13.433  -7.621  1.00 49.02           C  
ANISOU   97  C5   DG A   5     5625   6351   6650   1411    712     64       C  
ATOM     98  C6   DG A   5      -7.762  12.346  -7.321  1.00 57.12           C  
ANISOU   98  C6   DG A   5     6563   7559   7581   1315    557   -123       C  
ATOM     99  O6   DG A   5      -8.986  12.359  -7.123  1.00 65.42           O  
ANISOU   99  O6   DG A   5     7511   8765   8582   1340    438   -236       O  
ATOM    100  N1   DG A   5      -7.058  11.143  -7.262  1.00 55.18           N  
ANISOU  100  N1   DG A   5     6332   7287   7346   1177    562   -158       N  
ATOM    101  C2   DG A   5      -5.702  11.014  -7.464  1.00 50.69           C  
ANISOU  101  C2   DG A   5     5819   6572   6870   1166    703    -33       C  
ATOM    102  N2   DG A   5      -5.197   9.777  -7.358  1.00 52.59           N  
ANISOU  102  N2   DG A   5     6066   6797   7118   1070    687    -89       N  
ATOM    103  N3   DG A   5      -4.898  12.020  -7.752  1.00 49.80           N  
ANISOU  103  N3   DG A   5     5731   6320   6872   1243    861    150       N  
ATOM    104  C4   DG A   5      -5.562  13.191  -7.813  1.00 56.28           C  
ANISOU  104  C4   DG A   5     6574   7129   7681   1348    854    189       C  
ATOM    105  P    DG A   6      -0.605  15.110 -11.001  1.00 90.06           P  
ANISOU  105  P    DG A   6    10910  10771  12536   1653   2092   1367       P  
ATOM    106  OP1  DG A   6       0.838  15.336 -11.218  1.00 81.41           O  
ANISOU  106  OP1  DG A   6     9625   9502  11804   1582   2413   1643       O  
ATOM    107  OP2  DG A   6      -1.581  15.818 -11.865  1.00 86.75           O  
ANISOU  107  OP2  DG A   6    10756  10410  11794   1910   2113   1451       O  
ATOM    108  O5'  DG A   6      -0.892  13.546 -11.092  1.00 72.10           O  
ANISOU  108  O5'  DG A   6     8689   8735   9969   1708   1953   1125       O  
ATOM    109  C5'  DG A   6      -0.251  12.666 -10.198  1.00 62.44           C  
ANISOU  109  C5'  DG A   6     7265   7491   8967   1508   1851    999       C  
ATOM    110  C4'  DG A   6      -0.560  11.223 -10.549  1.00 69.06           C  
ANISOU  110  C4'  DG A   6     8231   8502   9507   1611   1770    808       C  
ATOM    111  O4'  DG A   6      -1.930  10.913 -10.189  1.00 63.66           O  
ANISOU  111  O4'  DG A   6     7642   7946   8599   1564   1460    554       O  
ATOM    112  C3'  DG A   6      -0.454  10.868 -12.027  1.00 66.49           C  
ANISOU  112  C3'  DG A   6     8150   8273   8838   1931   2009    899       C  
ATOM    113  O3'  DG A   6      -0.157   9.505 -12.140  1.00 73.38           O  
ANISOU  113  O3'  DG A   6     9075   9196   9611   1982   1989    746       O  
ATOM    114  C2'  DG A   6      -1.882  11.118 -12.504  1.00 69.03           C  
ANISOU  114  C2'  DG A   6     8699   8740   8789   2055   1790    763       C  
ATOM    115  C1'  DG A   6      -2.634  10.493 -11.342  1.00 57.25           C  
ANISOU  115  C1'  DG A   6     7075   7285   7391   1801   1442    483       C  
ATOM    116  N9   DG A   6      -4.004  10.937 -11.184  1.00 42.25           N  
ANISOU  116  N9   DG A   6     5202   5495   5356   1793   1194    352       N  
ATOM    117  C8   DG A   6      -4.451  12.232 -11.202  1.00 42.44           C  
ANISOU  117  C8   DG A   6     5224   5491   5410   1859   1208    473       C  
ATOM    118  N7   DG A   6      -5.728  12.339 -10.970  1.00 50.82           N  
ANISOU  118  N7   DG A   6     6261   6680   6367   1861    961    311       N  
ATOM    119  C5   DG A   6      -6.157  11.027 -10.766  1.00 48.69           C  
ANISOU  119  C5   DG A   6     5960   6521   6019   1746    773     75       C  
ATOM    120  C6   DG A   6      -7.454  10.517 -10.474  1.00 53.68           C  
ANISOU  120  C6   DG A   6     6500   7307   6588   1665    495   -150       C  
ATOM    121  O6   DG A   6      -8.514  11.147 -10.335  1.00 62.14           O  
ANISOU  121  O6   DG A   6     7476   8484   7649   1714    361   -190       O  
ATOM    122  N1   DG A   6      -7.451   9.131 -10.339  1.00 53.97           N  
ANISOU  122  N1   DG A   6     6537   7353   6615   1518    389   -325       N  
ATOM    123  C2   DG A   6      -6.342   8.332 -10.473  1.00 57.68           C  
ANISOU  123  C2   DG A   6     7107   7703   7104   1499    526   -300       C  
ATOM    124  N2   DG A   6      -6.540   7.011 -10.314  1.00 55.24           N  
ANISOU  124  N2   DG A   6     6819   7373   6797   1365    388   -487       N  
ATOM    125  N3   DG A   6      -5.122   8.795 -10.746  1.00 47.67           N  
ANISOU  125  N3   DG A   6     5894   6326   5892   1606    793    -93       N  
ATOM    126  C4   DG A   6      -5.107  10.151 -10.881  1.00 47.15           C  
ANISOU  126  C4   DG A   6     5809   6246   5861   1705    905     92       C  
ATOM    127  P    DT A   7       1.295   8.930 -11.780  1.00 72.64           P  
ANISOU  127  P    DT A   7     8750   8992   9860   1938   2193    860       P  
ATOM    128  OP1  DT A   7       2.298  10.000 -11.980  1.00 73.32           O  
ANISOU  128  OP1  DT A   7     8632   8969  10258   1941   2520   1193       O  
ATOM    129  OP2  DT A   7       1.329   7.622 -12.469  1.00 60.33           O  
ANISOU  129  OP2  DT A   7     7415   7495   8014   2153   2235    706       O  
ATOM    130  O5'  DT A   7       1.230   8.623 -10.220  1.00 68.70           O  
ANISOU  130  O5'  DT A   7     8023   8424   9657   1616   1867    708       O  
ATOM    131  C5'  DT A   7       0.736   7.378  -9.772  1.00 69.56           C  
ANISOU  131  C5'  DT A   7     8225   8564   9641   1559   1630    465       C  
ATOM    132  C4'  DT A   7       1.005   7.213  -8.294  1.00 72.98           C  
ANISOU  132  C4'  DT A   7     8442   8916  10369   1299   1411    425       C  
ATOM    133  O4'  DT A   7       2.166   6.368  -8.090  1.00 86.78           O  
ANISOU  133  O4'  DT A   7    10059  10583  12330   1350   1489    489       O  
ATOM    134  C3'  DT A   7       1.306   8.507  -7.570  1.00 72.50           C  
ANISOU  134  C3'  DT A   7     8174   8786  10586   1132   1375    545       C  
ATOM    135  O3'  DT A   7       0.849   8.415  -6.255  1.00 62.96           O  
ANISOU  135  O3'  DT A   7     6931   7567   9425    922   1086    406       O  
ATOM    136  C2'  DT A   7       2.833   8.604  -7.645  1.00 73.26           C  
ANISOU  136  C2'  DT A   7     8009   8779  11047   1162   1570    756       C  
ATOM    137  C1'  DT A   7       3.273   7.136  -7.653  1.00 82.83           C  
ANISOU  137  C1'  DT A   7     9247  10003  12221   1272   1568    687       C  
ATOM    138  N1   DT A   7       4.460   6.791  -8.563  1.00100.80           N  
ANISOU  138  N1   DT A   7    11406  12258  14637   1510   1923    871       N  
ATOM    139  C2   DT A   7       5.537   7.665  -8.727  1.00 99.40           C  
ANISOU  139  C2   DT A   7    10908  12018  14840   1496   2155   1131       C  
ATOM    140  O2   DT A   7       5.625   8.759  -8.195  1.00 96.83           O  
ANISOU  140  O2   DT A   7    10405  11618  14766   1284   2058   1208       O  
ATOM    141  N3   DT A   7       6.526   7.200  -9.558  1.00100.33           N  
ANISOU  141  N3   DT A   7    10917  12145  15061   1748   2525   1298       N  
ATOM    142  C4   DT A   7       6.566   5.987 -10.226  1.00 99.67           C  
ANISOU  142  C4   DT A   7    11054  12107  14708   2034   2671   1204       C  
ATOM    143  O4   DT A   7       7.504   5.671 -10.955  1.00104.14           O  
ANISOU  143  O4   DT A   7    11591  12684  15294   2198   2940   1337       O  
ATOM    144  C5   DT A   7       5.425   5.124 -10.007  1.00 99.03           C  
ANISOU  144  C5   DT A   7    11335  12047  14244   2011   2364    901       C  
ATOM    145  C7   DT A   7       5.349   3.782 -10.679  1.00 98.15           C  
ANISOU  145  C7   DT A   7    11523  11922  13846   2286   2448    738       C  
ATOM    146  C6   DT A   7       4.448   5.561  -9.197  1.00100.96           C  
ANISOU  146  C6   DT A   7    11635  12301  14423   1740   2020    769       C  
ATOM    147  P    DG A   8       0.410   9.734  -5.457  1.00 66.53           P  
ANISOU  147  P    DG A   8     7334   7974   9969    767    952    387       P  
ATOM    148  OP1  DG A   8      -0.453  10.595  -6.296  1.00 70.08           O  
ANISOU  148  OP1  DG A   8     7912   8474  10241    877   1058    408       O  
ATOM    149  OP2  DG A   8       1.630  10.284  -4.829  1.00 86.23           O  
ANISOU  149  OP2  DG A   8     9597  10319  12847    649    913    497       O  
ATOM    150  O5'  DG A   8      -0.481   9.148  -4.291  1.00 64.12           O  
ANISOU  150  O5'  DG A   8     7117   7737   9509    634    700    193       O  
ATOM    151  C5'  DG A   8      -0.022   8.033  -3.589  1.00 40.80           C  
ANISOU  151  C5'  DG A   8     4145   4764   6594    577    587    164       C  
ATOM    152  C4'  DG A   8      -1.126   7.018  -3.436  1.00 45.76           C  
ANISOU  152  C4'  DG A   8     4933   5480   6973    549    521     32       C  
ATOM    153  O4'  DG A   8      -2.369   7.660  -3.056  1.00 46.16           O  
ANISOU  153  O4'  DG A   8     5038   5626   6876    484    467    -66       O  
ATOM    154  C3'  DG A   8      -1.429   6.186  -4.664  1.00 51.64           C  
ANISOU  154  C3'  DG A   8     5786   6262   7575    679    633     -6       C  
ATOM    155  O3'  DG A   8      -1.462   4.876  -4.231  1.00 57.78           O  
ANISOU  155  O3'  DG A   8     6639   6984   8330    625    551    -60       O  
ATOM    156  C2'  DG A   8      -2.826   6.679  -5.122  1.00 39.47           C  
ANISOU  156  C2'  DG A   8     4315   4850   5831    684    611   -110       C  
ATOM    157  C1'  DG A   8      -3.442   7.118  -3.799  1.00 44.81           C  
ANISOU  157  C1'  DG A   8     4944   5558   6525    522    494   -154       C  
ATOM    158  N9   DG A   8      -4.483   8.160  -3.880  1.00 34.46           N  
ANISOU  158  N9   DG A   8     3615   4351   5128    549    493   -203       N  
ATOM    159  C8   DG A   8      -4.271   9.512  -3.993  1.00 42.59           C  
ANISOU  159  C8   DG A   8     4616   5341   6226    621    544   -140       C  
ATOM    160  N7   DG A   8      -5.362  10.218  -4.005  1.00 44.76           N  
ANISOU  160  N7   DG A   8     4890   5709   6409    671    530   -201       N  
ATOM    161  C5   DG A   8      -6.372   9.285  -3.878  1.00 43.88           C  
ANISOU  161  C5   DG A   8     4758   5731   6183    607    469   -307       C  
ATOM    162  C6   DG A   8      -7.772   9.473  -3.834  1.00 42.97           C  
ANISOU  162  C6   DG A   8     4567   5773   5988    626    435   -395       C  
ATOM    163  O6   DG A   8      -8.403  10.532  -3.908  1.00 40.26           O  
ANISOU  163  O6   DG A   8     4185   5486   5627    747    452   -401       O  
ATOM    164  N1   DG A   8      -8.448   8.271  -3.695  1.00 51.41           N  
ANISOU  164  N1   DG A   8     5582   6917   7035    491    379   -471       N  
ATOM    165  C2   DG A   8      -7.848   7.028  -3.628  1.00 53.55           C  
ANISOU  165  C2   DG A   8     5924   7089   7334    373    356   -467       C  
ATOM    166  N2   DG A   8      -8.673   5.976  -3.511  1.00 54.15           N  
ANISOU  166  N2   DG A   8     5945   7201   7428    224    303   -538       N  
ATOM    167  N3   DG A   8      -6.534   6.832  -3.665  1.00 46.25           N  
ANISOU  167  N3   DG A   8     5094   6021   6456    400    387   -389       N  
ATOM    168  C4   DG A   8      -5.856   8.006  -3.791  1.00 39.72           C  
ANISOU  168  C4   DG A   8     4267   5152   5674    512    444   -310       C  
ATOM    169  P    DG A   9      -1.585   3.681  -5.271  1.00 63.90           P  
ANISOU  169  P    DG A   9     7573   7714   8993    742    607   -146       P  
ATOM    170  OP1  DG A   9      -1.214   2.440  -4.548  1.00 69.86           O  
ANISOU  170  OP1  DG A   9     8385   8328   9832    685    529   -142       O  
ATOM    171  OP2  DG A   9      -0.973   4.134  -6.539  1.00 65.28           O  
ANISOU  171  OP2  DG A   9     7759   7913   9130    967    801    -86       O  
ATOM    172  O5'  DG A   9      -3.139   3.562  -5.516  1.00 59.32           O  
ANISOU  172  O5'  DG A   9     7078   7232   8229    643    504   -309       O  
ATOM    173  C5'  DG A   9      -3.766   2.395  -5.155  1.00 52.68           C  
ANISOU  173  C5'  DG A   9     6322   6313   7381    504    397   -407       C  
ATOM    174  C4'  DG A   9      -5.072   2.272  -5.879  1.00 63.12           C  
ANISOU  174  C4'  DG A   9     7682   7727   8576    457    298   -577       C  
ATOM    175  O4'  DG A   9      -5.837   3.498  -5.724  1.00 51.13           O  
ANISOU  175  O4'  DG A   9     6018   6396   7013    437    289   -560       O  
ATOM    176  C3'  DG A   9      -4.975   2.010  -7.388  1.00 59.70           C  
ANISOU  176  C3'  DG A   9     7419   7290   7975    669    295   -701       C  
ATOM    177  O3'  DG A   9      -5.898   0.988  -7.672  1.00 70.51           O  
ANISOU  177  O3'  DG A   9     8878   8589   9322    542    114   -900       O  
ATOM    178  C2'  DG A   9      -5.411   3.354  -8.000  1.00 51.39           C  
ANISOU  178  C2'  DG A   9     6300   6440   6787    794    317   -670       C  
ATOM    179  C1'  DG A   9      -6.436   3.806  -6.962  1.00 64.10           C  
ANISOU  179  C1'  DG A   9     7710   8149   8498    576    228   -667       C  
ATOM    180  N9   DG A   9      -6.792   5.242  -6.987  1.00 47.45           N  
ANISOU  180  N9   DG A   9     5490   6191   6347    664    267   -591       N  
ATOM    181  C8   DG A   9      -5.931   6.312  -7.034  1.00 43.14           C  
ANISOU  181  C8   DG A   9     4938   5628   5825    795    417   -434       C  
ATOM    182  N7   DG A   9      -6.533   7.474  -7.021  1.00 48.91           N  
ANISOU  182  N7   DG A   9     5594   6459   6530    853    416   -400       N  
ATOM    183  C5   DG A   9      -7.889   7.163  -6.965  1.00 54.87           C  
ANISOU  183  C5   DG A   9     6265   7345   7240    775    258   -541       C  
ATOM    184  C6   DG A   9      -9.033   8.018  -6.933  1.00 54.69           C  
ANISOU  184  C6   DG A   9     6109   7476   7195    828    191   -570       C  
ATOM    185  O6   DG A   9      -9.078   9.259  -6.964  1.00 50.71           O  
ANISOU  185  O6   DG A   9     5589   6995   6681    972    257   -481       O  
ATOM    186  N1   DG A   9     -10.214   7.295  -6.880  1.00 54.18           N  
ANISOU  186  N1   DG A   9     5904   7522   7159    702     32   -712       N  
ATOM    187  C2   DG A   9     -10.297   5.924  -6.862  1.00 50.86           C  
ANISOU  187  C2   DG A   9     5504   7030   6791    517    -57   -817       C  
ATOM    188  N2   DG A   9     -11.535   5.416  -6.809  1.00 52.30           N  
ANISOU  188  N2   DG A   9     5492   7311   7069    369   -212   -938       N  
ATOM    189  N3   DG A   9      -9.243   5.107  -6.892  1.00 41.22           N  
ANISOU  189  N3   DG A   9     4463   5631   5567    481      2   -799       N  
ATOM    190  C4   DG A   9      -8.071   5.793  -6.943  1.00 49.85           C  
ANISOU  190  C4   DG A   9     5660   6656   6623    631    163   -657       C  
ATOM    191  P    DG A  10      -6.060   0.334  -9.126  1.00 68.01           P  
ANISOU  191  P    DG A  10     8819   8222   8800    718      1  -1130       P  
ATOM    192  OP1  DG A  10      -5.789  -1.090  -8.828  1.00 71.15           O  
ANISOU  192  OP1  DG A  10     9363   8339   9332    613    -42  -1215       O  
ATOM    193  OP2  DG A  10      -5.370   1.093 -10.197  1.00 69.49           O  
ANISOU  193  OP2  DG A  10     9134   8519   8750   1055    153  -1075       O  
ATOM    194  O5'  DG A  10      -7.606   0.545  -9.480  1.00 66.52           O  
ANISOU  194  O5'  DG A  10     8526   8188   8559    582   -265  -1306       O  
ATOM    195  C5'  DG A  10      -8.617   0.081  -8.606  1.00 71.98           C  
ANISOU  195  C5'  DG A  10     9013   8849   9487    247   -394  -1343       C  
ATOM    196  C4'  DG A  10      -9.988   0.464  -9.132  1.00 71.57           C  
ANISOU  196  C4'  DG A  10     8794   8994   9406    186   -644  -1497       C  
ATOM    197  O4'  DG A  10     -10.212   1.882  -8.919  1.00 65.89           O  
ANISOU  197  O4'  DG A  10     7883   8525   8626    303   -544  -1342       O  
ATOM    198  C3'  DG A  10     -10.197   0.225 -10.627  1.00 81.85           C  
ANISOU  198  C3'  DG A  10    10334  10318  10447    391   -893  -1748       C  
ATOM    199  O3'  DG A  10     -11.494  -0.292 -10.854  1.00104.89           O  
ANISOU  199  O3'  DG A  10    13100  13255  13500    170  -1239  -1973       O  
ATOM    200  C2'  DG A  10     -10.053   1.617 -11.233  1.00 72.13           C  
ANISOU  200  C2'  DG A  10     9110   9342   8955    705   -811  -1628       C  
ATOM    201  C1'  DG A  10     -10.630   2.480 -10.125  1.00 68.89           C  
ANISOU  201  C1'  DG A  10     8334   9076   8766    542   -714  -1448       C  
ATOM    202  N9   DG A  10     -10.141   3.850 -10.143  1.00 61.88           N  
ANISOU  202  N9   DG A  10     7437   8321   7755    775   -510  -1239       N  
ATOM    203  C8   DG A  10      -8.833   4.262 -10.209  1.00 62.97           C  
ANISOU  203  C8   DG A  10     7740   8378   7810    949   -242  -1065       C  
ATOM    204  N7   DG A  10      -8.698   5.557 -10.215  1.00 61.44           N  
ANISOU  204  N7   DG A  10     7486   8287   7571   1099   -113   -894       N  
ATOM    205  C5   DG A  10     -10.000   6.030 -10.129  1.00 59.93           C  
ANISOU  205  C5   DG A  10     7095   8266   7408   1059   -301   -963       C  
ATOM    206  C6   DG A  10     -10.480   7.352 -10.083  1.00 62.20           C  
ANISOU  206  C6   DG A  10     7263   8689   7680   1199   -272   -848       C  
ATOM    207  O6   DG A  10      -9.825   8.399 -10.122  1.00 56.73           O  
ANISOU  207  O6   DG A  10     6644   7960   6951   1360    -76   -661       O  
ATOM    208  N1   DG A  10     -11.873   7.397 -10.017  1.00 63.72           N  
ANISOU  208  N1   DG A  10     7215   9051   7943   1143   -503   -968       N  
ATOM    209  C2   DG A  10     -12.691   6.294  -9.985  1.00 65.62           C  
ANISOU  209  C2   DG A  10     7316   9317   8299    924   -736  -1167       C  
ATOM    210  N2   DG A  10     -14.011   6.528  -9.909  1.00 66.01           N  
ANISOU  210  N2   DG A  10     7054   9552   8475    884   -931  -1243       N  
ATOM    211  N3   DG A  10     -12.247   5.046 -10.018  1.00 65.49           N  
ANISOU  211  N3   DG A  10     7437   9134   8313    754   -771  -1279       N  
ATOM    212  C4   DG A  10     -10.897   4.992 -10.090  1.00 57.45           C  
ANISOU  212  C4   DG A  10     6683   7961   7186    856   -545  -1169       C  
ATOM    213  P    DT A  11     -11.692  -1.545 -11.835  1.00104.28           P  
ANISOU  213  P    DT A  11    13311  12956  13354    142  -1572  -2326       P  
ATOM    214  OP1  DT A  11     -10.870  -1.326 -13.043  1.00105.14           O  
ANISOU  214  OP1  DT A  11    13837  13098  13014    571  -1548  -2412       O  
ATOM    215  OP2  DT A  11     -13.145  -1.807 -11.975  1.00 95.50           O  
ANISOU  215  OP2  DT A  11    11915  11912  12460   -127  -1966  -2531       O  
ATOM    216  O5'  DT A  11     -11.031  -2.718 -11.010  1.00 90.61           O  
ANISOU  216  O5'  DT A  11    11692  10860  11875    -72  -1397  -2275       O  
ATOM    217  C5'  DT A  11     -11.508  -2.992  -9.757  1.00 91.73           C  
ANISOU  217  C5'  DT A  11    11532  10930  12390   -431  -1297  -2113       C  
ATOM    218  C4'  DT A  11     -11.607  -4.470  -9.592  1.00113.62           C  
ANISOU  218  C4'  DT A  11    14447  13305  15418   -700  -1414  -2254       C  
ATOM    219  O4'  DT A  11     -10.257  -5.009  -9.505  1.00116.03           O  
ANISOU  219  O4'  DT A  11    15104  13365  15618   -499  -1193  -2179       O  
ATOM    220  C3'  DT A  11     -12.295  -4.907  -8.315  1.00128.59           C  
ANISOU  220  C3'  DT A  11    16030  15095  17732  -1122  -1309  -2069       C  
ATOM    221  O3'  DT A  11     -13.727  -4.954  -8.482  1.00141.06           O  
ANISOU  221  O3'  DT A  11    17259  16770  19567  -1415  -1582  -2212       O  
ATOM    222  C2'  DT A  11     -11.642  -6.267  -8.095  1.00129.33           C  
ANISOU  222  C2'  DT A  11    16447  14722  17969  -1220  -1268  -2094       C  
ATOM    223  C1'  DT A  11     -10.186  -5.916  -8.427  1.00122.35           C  
ANISOU  223  C1'  DT A  11    15881  13868  16740   -780  -1071  -2028       C  
ATOM    224  N1   DT A  11      -9.431  -5.261  -7.269  1.00119.57           N  
ANISOU  224  N1   DT A  11    15408  13648  16376   -704   -723  -1655       N  
ATOM    225  C2   DT A  11      -8.546  -6.016  -6.540  1.00117.87           C  
ANISOU  225  C2   DT A  11    15370  13154  16259   -693   -553  -1487       C  
ATOM    226  O2   DT A  11      -8.318  -7.194  -6.779  1.00114.40           O  
ANISOU  226  O2   DT A  11    15193  12344  15931   -728   -631  -1606       O  
ATOM    227  N3   DT A  11      -7.929  -5.337  -5.509  1.00117.01           N  
ANISOU  227  N3   DT A  11    15142  13201  16114   -621   -317  -1183       N  
ATOM    228  C4   DT A  11      -8.112  -4.004  -5.146  1.00113.27           C  
ANISOU  228  C4   DT A  11    14418  13091  15527   -572   -224  -1056       C  
ATOM    229  O4   DT A  11      -7.514  -3.481  -4.206  1.00112.55           O  
ANISOU  229  O4   DT A  11    14269  13089  15405   -513    -58   -826       O  
ATOM    230  C5   DT A  11      -9.053  -3.273  -5.951  1.00107.93           C  
ANISOU  230  C5   DT A  11    13574  12664  14770   -576   -370  -1230       C  
ATOM    231  C7   DT A  11      -9.334  -1.828  -5.661  1.00103.72           C  
ANISOU  231  C7   DT A  11    12796  12481  14130   -495   -279  -1115       C  
ATOM    232  C6   DT A  11      -9.648  -3.920  -6.960  1.00114.56           C  
ANISOU  232  C6   DT A  11    14505  13391  15631   -633   -616  -1506       C  
ATOM    233  P    DA A  12     -14.643  -3.707  -8.007  1.00143.17           P  
ANISOU  233  P    DA A  12    17036  17471  19892  -1440  -1501  -2046       P  
ATOM    234  OP1  DA A  12     -15.770  -4.237  -7.205  1.00144.58           O  
ANISOU  234  OP1  DA A  12    16808  17583  20542  -1884  -1484  -1965       O  
ATOM    235  OP2  DA A  12     -14.917  -2.833  -9.170  1.00140.64           O  
ANISOU  235  OP2  DA A  12    16713  17440  19283  -1144  -1770  -2237       O  
ATOM    236  O5'  DA A  12     -13.692  -2.854  -7.048  1.00131.68           O  
ANISOU  236  O5'  DA A  12    15639  16147  18246  -1230  -1068  -1712       O  
ATOM    237  C5'  DA A  12     -14.258  -1.898  -6.158  1.00117.94           C  
ANISOU  237  C5'  DA A  12    13550  14687  16574  -1263   -857  -1497       C  
ATOM    238  C4'  DA A  12     -14.063  -2.340  -4.724  1.00103.70           C  
ANISOU  238  C4'  DA A  12    11723  12742  14935  -1469   -528  -1223       C  
ATOM    239  O4'  DA A  12     -14.388  -3.752  -4.620  1.00106.67           O  
ANISOU  239  O4'  DA A  12    12137  12776  15617  -1807   -609  -1270       O  
ATOM    240  C3'  DA A  12     -12.633  -2.202  -4.205  1.00 92.89           C  
ANISOU  240  C3'  DA A  12    10687  11276  13332  -1254   -312  -1056       C  
ATOM    241  O3'  DA A  12     -12.641  -1.830  -2.821  1.00 89.21           O  
ANISOU  241  O3'  DA A  12    10125  10895  12877  -1311    -16   -787       O  
ATOM    242  C2'  DA A  12     -12.060  -3.602  -4.414  1.00 97.47           C  
ANISOU  242  C2'  DA A  12    11564  11457  14012  -1359   -390  -1121       C  
ATOM    243  C1'  DA A  12     -13.276  -4.460  -4.115  1.00107.43           C  
ANISOU  243  C1'  DA A  12    12595  12578  15647  -1767   -450  -1138       C  
ATOM    244  N9   DA A  12     -13.248  -5.800  -4.717  1.00115.18           N  
ANISOU  244  N9   DA A  12    13790  13157  16815  -1939   -666  -1329       N  
ATOM    245  C8   DA A  12     -14.083  -6.289  -5.688  1.00122.30           C  
ANISOU  245  C8   DA A  12    14601  13967  17899  -2112  -1017  -1636       C  
ATOM    246  N7   DA A  12     -13.840  -7.539  -6.019  1.00122.62           N  
ANISOU  246  N7   DA A  12    14927  13568  18095  -2248  -1164  -1785       N  
ATOM    247  C5   DA A  12     -12.777  -7.899  -5.204  1.00124.92           C  
ANISOU  247  C5   DA A  12    15497  13662  18306  -2136   -870  -1528       C  
ATOM    248  C6   DA A  12     -12.042  -9.101  -5.066  1.00130.42           C  
ANISOU  248  C6   DA A  12    16575  13882  19099  -2154   -840  -1510       C  
ATOM    249  N6   DA A  12     -12.288 -10.207  -5.783  1.00136.04           N  
ANISOU  249  N6   DA A  12    17489  14181  20020  -2317  -1110  -1791       N  
ATOM    250  N1   DA A  12     -11.040  -9.120  -4.159  1.00126.28           N  
ANISOU  250  N1   DA A  12    16228  13303  18452  -1980   -553  -1204       N  
ATOM    251  C2   DA A  12     -10.795  -8.014  -3.443  1.00119.55           C  
ANISOU  251  C2   DA A  12    15200  12834  17390  -1828   -335   -967       C  
ATOM    252  N3   DA A  12     -11.412  -6.832  -3.483  1.00115.05           N  
ANISOU  252  N3   DA A  12    14307  12692  16715  -1804   -322   -977       N  
ATOM    253  C4   DA A  12     -12.402  -6.839  -4.392  1.00118.21           C  
ANISOU  253  C4   DA A  12    14521  13149  17245  -1953   -584  -1250       C  
ATOM    254  P    DG A  13     -12.183  -0.350  -2.384  1.00 93.87           P  
ANISOU  254  P    DG A  13    10694  11760  13213  -1033    135   -680       P  
ATOM    255  OP1  DG A  13     -11.024   0.025  -3.230  1.00 85.52           O  
ANISOU  255  OP1  DG A  13     9872  10670  11953   -755     38   -761       O  
ATOM    256  OP2  DG A  13     -12.077  -0.265  -0.908  1.00 93.00           O  
ANISOU  256  OP2  DG A  13    10602  11661  13074  -1093    400   -441       O  
ATOM    257  O5'  DG A  13     -13.408   0.556  -2.839  1.00 88.58           O  
ANISOU  257  O5'  DG A  13     9678  11386  12594  -1006     61   -782       O  
ATOM    258  C5'  DG A  13     -14.446   0.886  -1.936  1.00 81.27           C  
ANISOU  258  C5'  DG A  13     8447  10632  11802  -1129    252   -665       C  
ATOM    259  C4'  DG A  13     -15.194   2.082  -2.473  1.00 73.76           C  
ANISOU  259  C4'  DG A  13     7234   9975  10816   -938    173   -758       C  
ATOM    260  O4'  DG A  13     -14.414   3.271  -2.209  1.00 75.05           O  
ANISOU  260  O4'  DG A  13     7576  10223  10716   -647    285   -697       O  
ATOM    261  C3'  DG A  13     -15.404   2.054  -4.000  1.00 72.96           C  
ANISOU  261  C3'  DG A  13     7113   9902  10705   -851   -191   -989       C  
ATOM    262  O3'  DG A  13     -16.787   2.006  -4.330  1.00 86.27           O  
ANISOU  262  O3'  DG A  13     8383  11753  12644   -978   -347  -1083       O  
ATOM    263  C2'  DG A  13     -14.750   3.346  -4.506  1.00 65.83           C  
ANISOU  263  C2'  DG A  13     6374   9125   9512   -482   -201   -992       C  
ATOM    264  C1'  DG A  13     -14.658   4.184  -3.241  1.00 67.32           C  
ANISOU  264  C1'  DG A  13     6522   9398   9657   -416    109   -815       C  
ATOM    265  N9   DG A  13     -13.591   5.183  -3.284  1.00 48.64           N  
ANISOU  265  N9   DG A  13     4410   7009   7063   -157    171   -766       N  
ATOM    266  C8   DG A  13     -12.235   4.965  -3.302  1.00 44.44           C  
ANISOU  266  C8   DG A  13     4181   6291   6415   -115    192   -721       C  
ATOM    267  N7   DG A  13     -11.533   6.063  -3.382  1.00 51.73           N  
ANISOU  267  N7   DG A  13     5220   7223   7213     99    243   -673       N  
ATOM    268  C5   DG A  13     -12.486   7.070  -3.417  1.00 55.01           C  
ANISOU  268  C5   DG A  13     5446   7821   7634    226    256   -694       C  
ATOM    269  C6   DG A  13     -12.329   8.475  -3.491  1.00 44.00           C  
ANISOU  269  C6   DG A  13     4092   6466   6161    465    307   -658       C  
ATOM    270  O6   DG A  13     -11.279   9.135  -3.550  1.00 41.10           O  
ANISOU  270  O6   DG A  13     3918   5971   5727    575    350   -597       O  
ATOM    271  N1   DG A  13     -13.553   9.117  -3.513  1.00 38.56           N  
ANISOU  271  N1   DG A  13     3166   5964   5522    573    305   -693       N  
ATOM    272  C2   DG A  13     -14.777   8.479  -3.457  1.00 58.26           C  
ANISOU  272  C2   DG A  13     5359   8616   8162    445    260   -748       C  
ATOM    273  N2   DG A  13     -15.859   9.256  -3.475  1.00 43.00           N  
ANISOU  273  N2   DG A  13     3166   6873   6300    605    270   -764       N  
ATOM    274  N3   DG A  13     -14.932   7.174  -3.388  1.00 55.43           N  
ANISOU  274  N3   DG A  13     4936   8211   7915    176    210   -777       N  
ATOM    275  C4   DG A  13     -13.754   6.537  -3.368  1.00 50.13           C  
ANISOU  275  C4   DG A  13     4552   7334   7160     89    212   -750       C  
ATOM    276  P    DG A  14     -17.248   1.677  -5.839  1.00104.50           P  
ANISOU  276  P    DG A  14    10647  14078  14980   -958   -815  -1358       P  
ATOM    277  OP1  DG A  14     -18.336   0.685  -5.717  1.00108.36           O  
ANISOU  277  OP1  DG A  14    10776  14505  15890  -1343   -947  -1428       O  
ATOM    278  OP2  DG A  14     -16.067   1.374  -6.684  1.00 96.97           O  
ANISOU  278  OP2  DG A  14    10172  12938  13733   -793   -947  -1467       O  
ATOM    279  O5'  DG A  14     -17.856   3.056  -6.367  1.00 88.89           O  
ANISOU  279  O5'  DG A  14     8458  12430  12884   -633   -922  -1382       O  
ATOM    280  C5'  DG A  14     -18.790   3.767  -5.576  1.00 91.89           C  
ANISOU  280  C5'  DG A  14     8425  13038  13452   -621   -722  -1255       C  
ATOM    281  C4'  DG A  14     -18.955   5.174  -6.104  1.00 90.14           C  
ANISOU  281  C4'  DG A  14     8175  13046  13028   -215   -791  -1254       C  
ATOM    282  O4'  DG A  14     -17.818   5.956  -5.701  1.00 79.98           O  
ANISOU  282  O4'  DG A  14     7266  11672  11450      3   -529  -1124       O  
ATOM    283  C3'  DG A  14     -19.008   5.265  -7.629  1.00 85.76           C  
ANISOU  283  C3'  DG A  14     7743  12547  12294    -16  -1241  -1444       C  
ATOM    284  O3'  DG A  14     -20.335   5.515  -8.070  1.00 86.59           O  
ANISOU  284  O3'  DG A  14     7386  12900  12614     25  -1525  -1535       O  
ATOM    285  C2'  DG A  14     -18.075   6.424  -7.994  1.00 73.84           C  
ANISOU  285  C2'  DG A  14     6610  11039  10405    376  -1129  -1345       C  
ATOM    286  C1'  DG A  14     -17.595   6.961  -6.651  1.00 83.43           C  
ANISOU  286  C1'  DG A  14     7859  12194  11647    359   -684  -1150       C  
ATOM    287  N9   DG A  14     -16.176   7.282  -6.654  1.00 67.19           N  
ANISOU  287  N9   DG A  14     6245   9953   9333    481   -524  -1064       N  
ATOM    288  C8   DG A  14     -15.124   6.405  -6.543  1.00 64.70           C  
ANISOU  288  C8   DG A  14     6211   9415   8956    323   -461  -1062       C  
ATOM    289  N7   DG A  14     -13.958   6.987  -6.587  1.00 70.26           N  
ANISOU  289  N7   DG A  14     7211  10006   9477    488   -319   -963       N  
ATOM    290  C5   DG A  14     -14.261   8.331  -6.743  1.00 59.93           C  
ANISOU  290  C5   DG A  14     5849   8820   8100    752   -284   -897       C  
ATOM    291  C6   DG A  14     -13.410   9.444  -6.855  1.00 61.18           C  
ANISOU  291  C6   DG A  14     6225   8895   8125    978   -146   -772       C  
ATOM    292  O6   DG A  14     -12.175   9.464  -6.832  1.00 67.60           O  
ANISOU  292  O6   DG A  14     7278   9534   8871    978    -23   -691       O  
ATOM    293  N1   DG A  14     -14.129  10.629  -7.007  1.00 69.29           N  
ANISOU  293  N1   DG A  14     7138  10044   9145   1220   -159   -732       N  
ATOM    294  C2   DG A  14     -15.503  10.717  -7.042  1.00 60.86           C  
ANISOU  294  C2   DG A  14     5745   9191   8188   1266   -293   -805       C  
ATOM    295  N2   DG A  14     -16.022  11.946  -7.191  1.00 58.29           N  
ANISOU  295  N2   DG A  14     5355   8946   7848   1560   -284   -743       N  
ATOM    296  N3   DG A  14     -16.311   9.676  -6.939  1.00 61.78           N  
ANISOU  296  N3   DG A  14     5597   9416   8462   1039   -427   -920       N  
ATOM    297  C4   DG A  14     -15.624   8.523  -6.794  1.00 64.83           C  
ANISOU  297  C4   DG A  14     6130   9649   8852    777   -412   -960       C  
ATOM    298  P    DG A  15     -20.632   5.689  -9.642  1.00 91.68           P  
ANISOU  298  P    DG A  15     8121  13664  13048    278  -2067  -1739       P  
ATOM    299  OP1  DG A  15     -22.048   5.344  -9.898  1.00107.42           O  
ANISOU  299  OP1  DG A  15     9546  15848  15421    124  -2433  -1881       O  
ATOM    300  OP2  DG A  15     -19.574   4.957 -10.377  1.00 87.25           O  
ANISOU  300  OP2  DG A  15     8098  12869  12183    263  -2191  -1864       O  
ATOM    301  O5'  DG A  15     -20.458   7.260  -9.891  1.00 83.51           O  
ANISOU  301  O5'  DG A  15     7215  12788  11726    768  -1958  -1583       O  
ATOM    302  C5'  DG A  15     -21.354   8.179  -9.284  1.00 78.59           C  
ANISOU  302  C5'  DG A  15     6167  12377  11318    914  -1816  -1463       C  
ATOM    303  C4'  DG A  15     -21.039   9.602  -9.711  1.00 79.23           C  
ANISOU  303  C4'  DG A  15     6494  12517  11093   1397  -1761  -1333       C  
ATOM    304  O4'  DG A  15     -19.664   9.921  -9.369  1.00 72.40           O  
ANISOU  304  O4'  DG A  15     6124  11411   9973   1436  -1413  -1203       O  
ATOM    305  C3'  DG A  15     -21.161   9.879 -11.210  1.00 86.87           C  
ANISOU  305  C3'  DG A  15     7659  13587  11760   1718  -2222  -1420       C  
ATOM    306  O3'  DG A  15     -21.592  11.219 -11.416  1.00 87.82           O  
ANISOU  306  O3'  DG A  15     7712  13849  11805   2151  -2221  -1279       O  
ATOM    307  C2'  DG A  15     -19.719   9.701 -11.684  1.00 79.73           C  
ANISOU  307  C2'  DG A  15     7386  12443  10463   1758  -2094  -1385       C  
ATOM    308  C1'  DG A  15     -18.979  10.351 -10.525  1.00 70.90           C  
ANISOU  308  C1'  DG A  15     6364  11169   9407   1729  -1569  -1180       C  
ATOM    309  N9   DG A  15     -17.579   9.954 -10.383  1.00 65.62           N  
ANISOU  309  N9   DG A  15     6120  10246   8568   1602  -1326  -1129       N  
ATOM    310  C8   DG A  15     -17.099   8.685 -10.173  1.00 58.30           C  
ANISOU  310  C8   DG A  15     5276   9178   7698   1274  -1317  -1237       C  
ATOM    311  N7   DG A  15     -15.804   8.633 -10.043  1.00 63.88           N  
ANISOU  311  N7   DG A  15     6338   9678   8254   1264  -1072  -1143       N  
ATOM    312  C5   DG A  15     -15.394   9.955 -10.173  1.00 50.26           C  
ANISOU  312  C5   DG A  15     4766   7944   6386   1566   -904   -961       C  
ATOM    313  C6   DG A  15     -14.098  10.515 -10.117  1.00 62.37           C  
ANISOU  313  C6   DG A  15     6617   9286   7795   1660   -625   -791       C  
ATOM    314  O6   DG A  15     -13.017   9.930  -9.948  1.00 55.66           O  
ANISOU  314  O6   DG A  15     5961   8266   6923   1521   -472   -768       O  
ATOM    315  N1   DG A  15     -14.125  11.902 -10.283  1.00 59.71           N  
ANISOU  315  N1   DG A  15     6340   8950   7397   1948   -530   -628       N  
ATOM    316  C2   DG A  15     -15.261  12.647 -10.487  1.00 55.48           C  
ANISOU  316  C2   DG A  15     5606   8587   6887   2168   -687   -628       C  
ATOM    317  N2   DG A  15     -15.088  13.971 -10.627  1.00 58.08           N  
ANISOU  317  N2   DG A  15     6070   8837   7162   2452   -556   -446       N  
ATOM    318  N3   DG A  15     -16.483  12.134 -10.534  1.00 63.60           N  
ANISOU  318  N3   DG A  15     6299   9834   8032   2112   -955   -786       N  
ATOM    319  C4   DG A  15     -16.473  10.784 -10.374  1.00 56.39           C  
ANISOU  319  C4   DG A  15     5306   8914   7205   1785  -1051   -948       C  
ATOM    320  P    DT A  16     -23.051  11.701 -10.952  1.00 92.97           P  
ANISOU  320  P    DT A  16     7700  14771  12851   2253  -2293  -1269       P  
ATOM    321  OP1  DT A  16     -23.974  10.548 -11.032  1.00 99.73           O  
ANISOU  321  OP1  DT A  16     8068  15770  14056   1905  -2625  -1469       O  
ATOM    322  OP2  DT A  16     -23.301  12.974 -11.656  1.00100.07           O  
ANISOU  322  OP2  DT A  16     8708  15773  13540   2788  -2436  -1149       O  
ATOM    323  O5'  DT A  16     -22.887  12.059  -9.408  1.00 99.95           O  
ANISOU  323  O5'  DT A  16     8462  15561  13955   2127  -1702  -1129       O  
ATOM    324  C5'  DT A  16     -22.439  13.342  -9.019  1.00 95.13           C  
ANISOU  324  C5'  DT A  16     8108  14845  13194   2456  -1383   -961       C  
ATOM    325  C4'  DT A  16     -22.782  13.600  -7.567  1.00 91.67           C  
ANISOU  325  C4'  DT A  16     7402  14414  13013   2372   -935   -902       C  
ATOM    326  O4'  DT A  16     -24.182  13.977  -7.453  1.00 91.59           O  
ANISOU  326  O4'  DT A  16     6895  14610  13295   2513   -983   -868       O  
ATOM    327  C3'  DT A  16     -22.620  12.393  -6.649  1.00 89.68           C  
ANISOU  327  C3'  DT A  16     7032  14107  12934   1882   -721   -949       C  
ATOM    328  O3'  DT A  16     -22.296  12.835  -5.368  1.00 89.51           O  
ANISOU  328  O3'  DT A  16     7118  13983  12910   1881   -250   -861       O  
ATOM    329  C2'  DT A  16     -24.014  11.798  -6.651  1.00 91.07           C  
ANISOU  329  C2'  DT A  16     6530  14557  13515   1745   -892  -1017       C  
ATOM    330  C1'  DT A  16     -24.822  13.075  -6.571  1.00 96.13           C  
ANISOU  330  C1'  DT A  16     7048  15269  14207   2141   -795   -883       C  
ATOM    331  N1   DT A  16     -26.268  12.900  -6.937  1.00107.83           N  
ANISOU  331  N1   DT A  16     8000  16940  16031   2116  -1033   -852       N  
ATOM    332  C2   DT A  16     -26.675  12.948  -8.260  1.00115.36           C  
ANISOU  332  C2   DT A  16     8922  17989  16920   2259  -1570   -915       C  
ATOM    333  O2   DT A  16     -25.926  13.153  -9.194  1.00127.31           O  
ANISOU  333  O2   DT A  16    10854  19441  18075   2440  -1843   -984       O  
ATOM    334  N3   DT A  16     -28.013  12.759  -8.449  1.00116.95           N  
ANISOU  334  N3   DT A  16     8588  18368  17479   2203  -1769   -871       N  
ATOM    335  C4   DT A  16     -28.966  12.526  -7.481  1.00127.41           C  
ANISOU  335  C4   DT A  16     9389  19790  19230   2028  -1455   -742       C  
ATOM    336  O4   DT A  16     -30.150  12.368  -7.759  1.00138.86           O  
ANISOU  336  O4   DT A  16    10332  21422  21008   1991  -1666   -677       O  
ATOM    337  C5   DT A  16     -28.471  12.476  -6.122  1.00120.66           C  
ANISOU  337  C5   DT A  16     8633  18823  18388   1907   -856   -667       C  
ATOM    338  C7   DT A  16     -29.406  12.220  -4.976  1.00133.99           C  
ANISOU  338  C7   DT A  16     9830  20612  20468   1756   -417   -486       C  
ATOM    339  C6   DT A  16     -27.166  12.662  -5.924  1.00100.37           C  
ANISOU  339  C6   DT A  16     6608  16076  15452   1953   -700   -741       C  
ATOM    340  P    DG A  17     -21.449  11.883  -4.405  1.00 89.49           P  
ANISOU  340  P    DG A  17     7342  13792  12867   1474     25   -846       P  
ATOM    341  OP1  DG A  17     -20.811  10.946  -5.354  1.00 82.26           O  
ANISOU  341  OP1  DG A  17     6639  12766  11848   1258   -293   -924       O  
ATOM    342  OP2  DG A  17     -22.283  11.354  -3.304  1.00100.75           O  
ANISOU  342  OP2  DG A  17     8361  15353  14565   1271    322   -806       O  
ATOM    343  O5'  DG A  17     -20.407  12.885  -3.731  1.00 75.14           O  
ANISOU  343  O5'  DG A  17     6007  11752  10791   1664    310   -779       O  
ATOM    344  C5'  DG A  17     -20.878  14.072  -3.100  1.00 56.14           C  
ANISOU  344  C5'  DG A  17     3545   9387   8398   1995    544   -748       C  
ATOM    345  C4'  DG A  17     -19.899  15.203  -3.317  1.00 59.08           C  
ANISOU  345  C4'  DG A  17     4399   9504   8544   2244    548   -720       C  
ATOM    346  O4'  DG A  17     -18.555  14.777  -2.917  1.00 55.94           O  
ANISOU  346  O4'  DG A  17     4405   8863   7988   1985    621   -714       O  
ATOM    347  C3'  DG A  17     -19.776  15.658  -4.762  1.00 69.81           C  
ANISOU  347  C3'  DG A  17     5864  10842   9818   2463    222   -683       C  
ATOM    348  O3'  DG A  17     -19.646  17.074  -4.810  1.00 83.01           O  
ANISOU  348  O3'  DG A  17     7754  12360  11424   2837    301   -621       O  
ATOM    349  C2'  DG A  17     -18.501  14.947  -5.249  1.00 69.98           C  
ANISOU  349  C2'  DG A  17     6240  10678   9670   2203    121   -671       C  
ATOM    350  C1'  DG A  17     -17.649  14.973  -3.990  1.00 58.94           C  
ANISOU  350  C1'  DG A  17     5077   9080   8236   2029    414   -671       C  
ATOM    351  N9   DG A  17     -16.584  13.941  -3.927  1.00 56.94           N  
ANISOU  351  N9   DG A  17     5027   8697   7910   1698    396   -673       N  
ATOM    352  C8   DG A  17     -16.737  12.582  -3.747  1.00 50.54           C  
ANISOU  352  C8   DG A  17     4063   7971   7167   1386    359   -715       C  
ATOM    353  N7   DG A  17     -15.601  11.929  -3.712  1.00 62.22           N  
ANISOU  353  N7   DG A  17     5803   9275   8562   1185    357   -699       N  
ATOM    354  C5   DG A  17     -14.634  12.915  -3.867  1.00 48.80           C  
ANISOU  354  C5   DG A  17     4402   7383   6757   1350    398   -639       C  
ATOM    355  C6   DG A  17     -13.226  12.813  -3.904  1.00 41.81           C  
ANISOU  355  C6   DG A  17     3805   6275   5805   1254    420   -585       C  
ATOM    356  O6   DG A  17     -12.536  11.800  -3.798  1.00 39.21           O  
ANISOU  356  O6   DG A  17     3549   5881   5467   1039    404   -586       O  
ATOM    357  N1   DG A  17     -12.620  14.057  -4.082  1.00 40.71           N  
ANISOU  357  N1   DG A  17     3858   5961   5649   1443    469   -514       N  
ATOM    358  C2   DG A  17     -13.310  15.253  -4.195  1.00 44.28           C  
ANISOU  358  C2   DG A  17     4281   6424   6120   1715    493   -501       C  
ATOM    359  N2   DG A  17     -12.578  16.368  -4.359  1.00 40.31           N  
ANISOU  359  N2   DG A  17     4002   5676   5637   1848    545   -417       N  
ATOM    360  N3   DG A  17     -14.623  15.351  -4.162  1.00 45.24           N  
ANISOU  360  N3   DG A  17     4149   6763   6277   1852    470   -555       N  
ATOM    361  C4   DG A  17     -15.220  14.155  -3.994  1.00 45.01           C  
ANISOU  361  C4   DG A  17     3880   6934   6289   1648    424   -621       C  
ATOM    362  P    DG A  18     -19.763  17.831  -6.222  1.00 94.88           P  
ANISOU  362  P    DG A  18     9365  13852  12832   3188     23   -522       P  
ATOM    363  OP1  DG A  18     -20.496  19.104  -6.014  1.00102.28           O  
ANISOU  363  OP1  DG A  18    10246  14758  13857   3589    115   -477       O  
ATOM    364  OP2  DG A  18     -20.271  16.812  -7.176  1.00 73.26           O  
ANISOU  364  OP2  DG A  18     6377  11366  10092   3071   -316   -570       O  
ATOM    365  O5'  DG A  18     -18.242  18.138  -6.632  1.00 80.73           O  
ANISOU  365  O5'  DG A  18     8109  11722  10843   3118     65   -422       O  
ATOM    366  C5'  DG A  18     -17.556  19.255  -6.097  1.00 68.49           C  
ANISOU  366  C5'  DG A  18     6877   9849   9298   3238    279   -362       C  
ATOM    367  C4'  DG A  18     -16.186  19.400  -6.751  1.00 74.46           C  
ANISOU  367  C4'  DG A  18     8028  10328   9934   3142    282   -229       C  
ATOM    368  O4'  DG A  18     -15.352  18.237  -6.453  1.00 71.46           O  
ANISOU  368  O4'  DG A  18     7679   9951   9523   2744    306   -291       O  
ATOM    369  C3'  DG A  18     -16.185  19.522  -8.282  1.00 82.11           C  
ANISOU  369  C3'  DG A  18     9118  11349  10732   3363     85    -68       C  
ATOM    370  O3'  DG A  18     -15.213  20.492  -8.668  1.00 92.34           O  
ANISOU  370  O3'  DG A  18    10787  12298  11999   3474    221    131       O  
ATOM    371  C2'  DG A  18     -15.763  18.119  -8.732  1.00 71.41           C  
ANISOU  371  C2'  DG A  18     7731  10145   9256   3068    -35   -133       C  
ATOM    372  C1'  DG A  18     -14.740  17.797  -7.657  1.00 77.56           C  
ANISOU  372  C1'  DG A  18     8606  10721  10141   2726    186   -185       C  
ATOM    373  N9   DG A  18     -14.382  16.366  -7.541  1.00 60.98           N  
ANISOU  373  N9   DG A  18     6430   8729   8010   2393    135   -289       N  
ATOM    374  C8   DG A  18     -15.257  15.306  -7.439  1.00 61.39           C  
ANISOU  374  C8   DG A  18     6190   9038   8095   2252    -11   -434       C  
ATOM    375  N7   DG A  18     -14.672  14.144  -7.346  1.00 60.34           N  
ANISOU  375  N7   DG A  18     6093   8890   7944   1962    -21   -494       N  
ATOM    376  C5   DG A  18     -13.315  14.438  -7.378  1.00 59.87           C  
ANISOU  376  C5   DG A  18     6333   8582   7834   1924    128   -383       C  
ATOM    377  C6   DG A  18     -12.199  13.565  -7.320  1.00 51.34           C  
ANISOU  377  C6   DG A  18     5390   7384   6734   1696    186   -378       C  
ATOM    378  O6   DG A  18     -12.200  12.322  -7.207  1.00 50.56           O  
ANISOU  378  O6   DG A  18     5223   7349   6638   1483    117   -479       O  
ATOM    379  N1   DG A  18     -10.992  14.264  -7.403  1.00 50.23           N  
ANISOU  379  N1   DG A  18     5468   7005   6611   1733    344   -230       N  
ATOM    380  C2   DG A  18     -10.881  15.640  -7.525  1.00 53.71           C  
ANISOU  380  C2   DG A  18     6017   7297   7095   1935    434   -101       C  
ATOM    381  N2   DG A  18      -9.632  16.135  -7.592  1.00 54.71           N  
ANISOU  381  N2   DG A  18     6310   7168   7309   1891    587     47       N  
ATOM    382  N3   DG A  18     -11.922  16.471  -7.586  1.00 52.73           N  
ANISOU  382  N3   DG A  18     5823   7246   6966   2166    381   -107       N  
ATOM    383  C4   DG A  18     -13.108  15.803  -7.510  1.00 54.06           C  
ANISOU  383  C4   DG A  18     5744   7690   7106   2163    226   -252       C  
ATOM    384  P    DG A  19     -15.243  21.149 -10.133  1.00 92.39           P  
ANISOU  384  P    DG A  19    11027  12268  11810   3840    120    382       P  
ATOM    385  OP1  DG A  19     -15.276  22.620  -9.979  1.00 92.57           O  
ANISOU  385  OP1  DG A  19    11237  11976  11959   4120    255    531       O  
ATOM    386  OP2  DG A  19     -16.260  20.424 -10.930  1.00 85.51           O  
ANISOU  386  OP2  DG A  19     9937  11789  10762   3985   -196    307       O  
ATOM    387  O5'  DG A  19     -13.810  20.812 -10.722  1.00 88.99           O  
ANISOU  387  O5'  DG A  19    10891  11653  11269   3640    261    540       O  
ATOM    388  C5'  DG A  19     -12.650  21.272 -10.053  1.00 83.80           C  
ANISOU  388  C5'  DG A  19    10386  10634  10818   3413    514    605       C  
ATOM    389  C4'  DG A  19     -11.419  20.813 -10.798  1.00 78.51           C  
ANISOU  389  C4'  DG A  19     9905   9875  10051   3270    645    777       C  
ATOM    390  O4'  DG A  19     -11.111  19.445 -10.425  1.00 75.39           O  
ANISOU  390  O4'  DG A  19     9350   9668   9628   2959    590    580       O  
ATOM    391  C3'  DG A  19     -11.574  20.809 -12.321  1.00 75.73           C  
ANISOU  391  C3'  DG A  19     9759   9655   9361   3587    590    989       C  
ATOM    392  O3'  DG A  19     -10.397  21.290 -12.923  1.00 82.29           O  
ANISOU  392  O3'  DG A  19    10857  10212  10199   3591    872   1293       O  
ATOM    393  C2'  DG A  19     -11.807  19.336 -12.650  1.00 70.36           C  
ANISOU  393  C2'  DG A  19     8955   9320   8459   3467    393    782       C  
ATOM    394  C1'  DG A  19     -10.955  18.663 -11.591  1.00 76.35           C  
ANISOU  394  C1'  DG A  19     9578   9972   9460   3045    528    642       C  
ATOM    395  N9   DG A  19     -11.362  17.295 -11.282  1.00 61.81           N  
ANISOU  395  N9   DG A  19     7531   8390   7565   2838    342    375       N  
ATOM    396  C8   DG A  19     -12.639  16.832 -11.053  1.00 59.84           C  
ANISOU  396  C8   DG A  19     7032   8404   7300   2856     85    165       C  
ATOM    397  N7   DG A  19     -12.691  15.557 -10.782  1.00 53.60           N  
ANISOU  397  N7   DG A  19     6102   7749   6514   2600    -16    -27       N  
ATOM    398  C5   DG A  19     -11.362  15.156 -10.817  1.00 55.20           C  
ANISOU  398  C5   DG A  19     6483   7777   6713   2438    179     51       C  
ATOM    399  C6   DG A  19     -10.792  13.885 -10.604  1.00 62.48           C  
ANISOU  399  C6   DG A  19     7386   8709   7644   2181    181    -69       C  
ATOM    400  O6   DG A  19     -11.367  12.823 -10.325  1.00 73.28           O  
ANISOU  400  O6   DG A  19     8597  10216   9030   2009     11   -270       O  
ATOM    401  N1   DG A  19      -9.407  13.914 -10.747  1.00 56.30           N  
ANISOU  401  N1   DG A  19     6775   7729   6889   2130    420     85       N  
ATOM    402  C2   DG A  19      -8.671  15.036 -11.051  1.00 59.98           C  
ANISOU  402  C2   DG A  19     7387   7999   7404   2264    641    335       C  
ATOM    403  N2   DG A  19      -7.350  14.869 -11.147  1.00 69.27           N  
ANISOU  403  N2   DG A  19     8638   9012   8670   2170    869    472       N  
ATOM    404  N3   DG A  19      -9.192  16.232 -11.257  1.00 67.61           N  
ANISOU  404  N3   DG A  19     8406   8915   8368   2479    646    458       N  
ATOM    405  C4   DG A  19     -10.537  16.217 -11.128  1.00 57.26           C  
ANISOU  405  C4   DG A  19     6952   7809   6995   2576    403    299       C  
ATOM    406  P    DT A  20     -10.380  21.620 -14.493  1.00 85.53           P  
ANISOU  406  P    DT A  20    11600  10667  10230   3984    927   1615       P  
ATOM    407  OP1  DT A  20      -9.492  22.787 -14.690  1.00 94.23           O  
ANISOU  407  OP1  DT A  20    12929  11347  11528   4021   1274   1984       O  
ATOM    408  OP2  DT A  20     -11.777  21.608 -14.981  1.00 79.05           O  
ANISOU  408  OP2  DT A  20    10746  10148   9140   4328    574   1514       O  
ATOM    409  O5'  DT A  20      -9.633  20.374 -15.121  1.00 77.90           O  
ANISOU  409  O5'  DT A  20    10699   9883   9015   3863    994   1583       O  
ATOM    410  C5'  DT A  20      -8.354  20.039 -14.646  1.00 83.29           C  
ANISOU  410  C5'  DT A  20    11315  10379   9953   3528   1270   1620       C  
ATOM    411  C4'  DT A  20      -7.939  18.700 -15.186  1.00 78.59           C  
ANISOU  411  C4'  DT A  20    10754  10012   9093   3476   1263   1506       C  
ATOM    412  O4'  DT A  20      -8.643  17.650 -14.476  1.00 81.94           O  
ANISOU  412  O4'  DT A  20    10927  10665   9540   3277    943   1114       O  
ATOM    413  C3'  DT A  20      -8.260  18.487 -16.673  1.00 89.61           C  
ANISOU  413  C3'  DT A  20    12486  11621   9942   3880   1213   1626       C  
ATOM    414  O3'  DT A  20      -7.147  17.916 -17.294  1.00 97.18           O  
ANISOU  414  O3'  DT A  20    13608  12557  10759   3879   1520   1761       O  
ATOM    415  C2'  DT A  20      -9.426  17.500 -16.634  1.00 84.42           C  
ANISOU  415  C2'  DT A  20    11696  11298   9081   3889    743   1234       C  
ATOM    416  C1'  DT A  20      -9.022  16.691 -15.423  1.00 85.75           C  
ANISOU  416  C1'  DT A  20    11550  11417   9614   3444    756    989       C  
ATOM    417  N1   DT A  20     -10.086  15.815 -14.868  1.00 81.37           N  
ANISOU  417  N1   DT A  20    10738  11090   9090   3293    373    621       N  
ATOM    418  C2   DT A  20      -9.732  14.574 -14.403  1.00 83.28           C  
ANISOU  418  C2   DT A  20    10860  11367   9414   3004    340    400       C  
ATOM    419  O2   DT A  20      -8.586  14.167 -14.413  1.00 92.77           O  
ANISOU  419  O2   DT A  20    12146  12441  10661   2894    593    478       O  
ATOM    420  N3   DT A  20     -10.765  13.821 -13.922  1.00 71.90           N  
ANISOU  420  N3   DT A  20     9178  10106   8037   2853     16    105       N  
ATOM    421  C4   DT A  20     -12.095  14.171 -13.869  1.00 76.08           C  
ANISOU  421  C4   DT A  20     9522  10810   8576   2963   -272      5       C  
ATOM    422  O4   DT A  20     -12.955  13.416 -13.416  1.00 79.52           O  
ANISOU  422  O4   DT A  20     9689  11397   9130   2783   -521   -240       O  
ATOM    423  C5   DT A  20     -12.405  15.490 -14.381  1.00 75.10           C  
ANISOU  423  C5   DT A  20     9523  10662   8350   3308   -243    233       C  
ATOM    424  C7   DT A  20     -13.815  15.985 -14.375  1.00 64.38           C  
ANISOU  424  C7   DT A  20     7948   9493   7019   3501   -546    158       C  
ATOM    425  C6   DT A  20     -11.395  16.241 -14.852  1.00 74.41           C  
ANISOU  425  C6   DT A  20     9726  10366   8180   3454     75    531       C  
ATOM    426  P    DA A  21      -6.962  17.995 -18.885  1.00113.44           P  
ANISOU  426  P    DA A  21    16132  14723  12248   4331   1692   2033       P  
ATOM    427  OP1  DA A  21      -6.361  19.312 -19.193  1.00119.20           O  
ANISOU  427  OP1  DA A  21    17017  15160  13114   4456   2102   2515       O  
ATOM    428  OP2  DA A  21      -8.228  17.593 -19.543  1.00104.80           O  
ANISOU  428  OP2  DA A  21    15193  13944  10681   4623   1215   1801       O  
ATOM    429  O5'  DA A  21      -5.857  16.878 -19.157  1.00109.52           O  
ANISOU  429  O5'  DA A  21    15678  14265  11668   4232   1960   1985       O  
ATOM    430  C5'  DA A  21      -5.080  16.382 -18.070  1.00 91.50           C  
ANISOU  430  C5'  DA A  21    13040  11848   9880   3810   2071   1858       C  
ATOM    431  C4'  DA A  21      -5.062  14.866 -18.068  1.00 86.76           C  
ANISOU  431  C4'  DA A  21    12420  11435   9110   3732   1891   1503       C  
ATOM    432  O4'  DA A  21      -6.230  14.349 -17.381  1.00 94.66           O  
ANISOU  432  O4'  DA A  21    13228  12578  10160   3564   1390   1115       O  
ATOM    433  C3'  DA A  21      -5.091  14.211 -19.451  1.00 99.29           C  
ANISOU  433  C3'  DA A  21    14438  13219  10069   4124   1914   1479       C  
ATOM    434  O3'  DA A  21      -4.300  13.069 -19.409  1.00100.64           O  
ANISOU  434  O3'  DA A  21    14588  13392  10259   4030   2055   1329       O  
ATOM    435  C2'  DA A  21      -6.555  13.816 -19.593  1.00 97.16           C  
ANISOU  435  C2'  DA A  21    14219  13180   9517   4206   1321   1126       C  
ATOM    436  C1'  DA A  21      -6.791  13.335 -18.182  1.00 88.43           C  
ANISOU  436  C1'  DA A  21    12664  12016   8921   3748   1113    854       C  
ATOM    437  N9   DA A  21      -8.190  13.151 -17.820  1.00 85.77           N  
ANISOU  437  N9   DA A  21    12156  11840   8591   3673    603    558       N  
ATOM    438  C8   DA A  21      -9.183  14.084 -17.843  1.00 86.93           C  
ANISOU  438  C8   DA A  21    12247  12061   8722   3817    389    620       C  
ATOM    439  N7   DA A  21     -10.350  13.625 -17.443  1.00 91.27           N  
ANISOU  439  N7   DA A  21    12557  12775   9345   3699    -48    313       N  
ATOM    440  C5   DA A  21     -10.099  12.298 -17.131  1.00 80.81           C  
ANISOU  440  C5   DA A  21    11158  11458   8089   3436   -124     38       C  
ATOM    441  C6   DA A  21     -10.924  11.252 -16.643  1.00 74.81           C  
ANISOU  441  C6   DA A  21    10155  10801   7468   3178   -493   -321       C  
ATOM    442  N6   DA A  21     -12.232  11.392 -16.374  1.00 73.02           N  
ANISOU  442  N6   DA A  21     9652  10735   7357   3139   -860   -472       N  
ATOM    443  N1   DA A  21     -10.346  10.050 -16.444  1.00 80.24           N  
ANISOU  443  N1   DA A  21    10876  11403   8208   2966   -449   -498       N  
ATOM    444  C2   DA A  21      -9.039   9.907 -16.707  1.00 86.72           C  
ANISOU  444  C2   DA A  21    11922  12079   8948   3034    -67   -339       C  
ATOM    445  N3   DA A  21      -8.170  10.809 -17.160  1.00 85.24           N  
ANISOU  445  N3   DA A  21    11919  11813   8655   3259    315     -2       N  
ATOM    446  C4   DA A  21      -8.769  11.993 -17.354  1.00 80.93           C  
ANISOU  446  C4   DA A  21    11367  11324   8057   3438    265    178       C  
ATOM    447  P    DA A  22      -2.957  12.980 -20.271  1.00108.77           P  
ANISOU  447  P    DA A  22    15842  14363  11125   4272   2652   1642       P  
ATOM    448  OP1  DA A  22      -1.899  12.805 -19.245  1.00106.18           O  
ANISOU  448  OP1  DA A  22    15088  13842  11413   3909   2897   1703       O  
ATOM    449  OP2  DA A  22      -2.919  14.120 -21.234  1.00 91.76           O  
ANISOU  449  OP2  DA A  22    13995  12195   8674   4618   2945   2065       O  
ATOM    450  O5'  DA A  22      -3.149  11.622 -21.109  1.00 99.89           O  
ANISOU  450  O5'  DA A  22    15079  13429   9445   4531   2483   1302       O  
ATOM    451  C5'  DA A  22      -3.974  10.557 -20.585  1.00 85.34           C  
ANISOU  451  C5'  DA A  22    13134  11661   7629   4320   1943    809       C  
ATOM    452  C4'  DA A  22      -4.207   9.462 -21.625  1.00 81.17           C  
ANISOU  452  C4'  DA A  22    13062  11272   6506   4632   1766    502       C  
ATOM    453  O4'  DA A  22      -5.496   9.646 -22.263  1.00 78.78           O  
ANISOU  453  O4'  DA A  22    13005  11160   5768   4828   1263    319       O  
ATOM    454  C3'  DA A  22      -3.202   9.413 -22.761  1.00 75.52           C  
ANISOU  454  C3'  DA A  22    12744  10561   5388   5044   2275    743       C  
ATOM    455  O3'  DA A  22      -3.087   8.075 -23.238  1.00 74.54           O  
ANISOU  455  O3'  DA A  22    12847  10424   5052   5113   2096    393       O  
ATOM    456  C2'  DA A  22      -3.848  10.324 -23.801  1.00 76.65           C  
ANISOU  456  C2'  DA A  22    13229  10822   5074   5385   2164    936       C  
ATOM    457  C1'  DA A  22      -5.322   9.990 -23.624  1.00 83.69           C  
ANISOU  457  C1'  DA A  22    14166  11901   5730   5349   1459    505       C  
ATOM    458  N9   DA A  22      -6.209  11.107 -23.899  1.00 86.99           N  
ANISOU  458  N9   DA A  22    14632  12426   5994   5502   1231    687       N  
ATOM    459  C8   DA A  22      -5.855  12.398 -24.166  1.00 86.59           C  
ANISOU  459  C8   DA A  22    14637  12306   5957   5674   1624   1190       C  
ATOM    460  N7   DA A  22      -6.874  13.199 -24.341  1.00 79.78           N  
ANISOU  460  N7   DA A  22    13818  11546   4949   5816   1278   1250       N  
ATOM    461  C5   DA A  22      -7.973  12.378 -24.175  1.00 79.12           C  
ANISOU  461  C5   DA A  22    13640  11627   4794   5705    602    747       C  
ATOM    462  C6   DA A  22      -9.356  12.622 -24.245  1.00 84.93           C  
ANISOU  462  C6   DA A  22    14297  12540   5432   5770    -27    551       C  
ATOM    463  N6   DA A  22      -9.879  13.827 -24.503  1.00 85.15           N  
ANISOU  463  N6   DA A  22    14362  12600   5392   6004    -72    848       N  
ATOM    464  N1   DA A  22     -10.184  11.577 -24.034  1.00 88.74           N  
ANISOU  464  N1   DA A  22    14620  13137   5958   5571   -603     43       N  
ATOM    465  C2   DA A  22      -9.653  10.373 -23.773  1.00 93.32           C  
ANISOU  465  C2   DA A  22    15185  13628   6646   5335   -545   -244       C  
ATOM    466  N3   DA A  22      -8.370  10.024 -23.683  1.00 76.94           N  
ANISOU  466  N3   DA A  22    13208  11387   4640   5294     11   -105       N  
ATOM    467  C4   DA A  22      -7.577  11.084 -23.895  1.00 77.46           C  
ANISOU  467  C4   DA A  22    13373  11376   4682   5485    570    397       C  
TER     468       DA A  22                                                      
ATOM    469  O5'  DT B   1     -32.648  -4.676 -36.471  1.00113.91           O  
ANISOU  469  O5'  DT B   1     7231  17532  18517  -1383   2212   1778       O  
ATOM    470  C5'  DT B   1     -33.609  -3.758 -36.974  1.00108.69           C  
ANISOU  470  C5'  DT B   1     6316  17264  17716  -1220   2106   1642       C  
ATOM    471  C4'  DT B   1     -33.084  -2.334 -36.926  1.00 99.01           C  
ANISOU  471  C4'  DT B   1     5431  16150  16038   -738   2042   1691       C  
ATOM    472  O4'  DT B   1     -33.250  -1.782 -35.596  1.00105.78           O  
ANISOU  472  O4'  DT B   1     6491  17020  16681   -403   2370   2117       O  
ATOM    473  C3'  DT B   1     -31.616  -2.164 -37.245  1.00 92.78           C  
ANISOU  473  C3'  DT B   1     5040  15154  15058   -657   1874   1555       C  
ATOM    474  O3'  DT B   1     -31.441  -0.880 -37.780  1.00 92.71           O  
ANISOU  474  O3'  DT B   1     5187  15320  14717   -320   1700   1451       O  
ATOM    475  C2'  DT B   1     -30.970  -2.290 -35.862  1.00 94.68           C  
ANISOU  475  C2'  DT B   1     5616  15164  15194   -487   2178   1950       C  
ATOM    476  C1'  DT B   1     -31.987  -1.560 -34.997  1.00 89.49           C  
ANISOU  476  C1'  DT B   1     4889  14741  14372   -198   2428   2245       C  
ATOM    477  N1   DT B   1     -32.060  -2.024 -33.560  1.00 94.39           N  
ANISOU  477  N1   DT B   1     5618  15236  15010   -120   2804   2675       N  
ATOM    478  C2   DT B   1     -31.561  -1.218 -32.557  1.00 98.10           C  
ANISOU  478  C2   DT B   1     6456  15734  15082    296   2976   2908       C  
ATOM    479  O2   DT B   1     -31.027  -0.144 -32.765  1.00106.07           O  
ANISOU  479  O2   DT B   1     7720  16827  15757    583   2841   2773       O  
ATOM    480  N3   DT B   1     -31.697  -1.725 -31.290  1.00 92.48           N  
ANISOU  480  N3   DT B   1     5813  14951  14376    370   3315   3299       N  
ATOM    481  C4   DT B   1     -32.281  -2.926 -30.928  1.00102.26           C  
ANISOU  481  C4   DT B   1     6799  16054  16003     76   3513   3517       C  
ATOM    482  O4   DT B   1     -32.362  -3.297 -29.759  1.00102.34           O  
ANISOU  482  O4   DT B   1     6903  16011  15971    201   3828   3907       O  
ATOM    483  C5   DT B   1     -32.793  -3.713 -32.020  1.00105.39           C  
ANISOU  483  C5   DT B   1     6813  16385  16845   -379   3322   3246       C  
ATOM    484  C7   DT B   1     -33.447  -5.033 -31.747  1.00104.91           C  
ANISOU  484  C7   DT B   1     6457  16139  17266   -747   3514   3429       C  
ATOM    485  C6   DT B   1     -32.665  -3.229 -33.268  1.00 96.49           C  
ANISOU  485  C6   DT B   1     5609  15374  15679   -452   2974   2824       C  
ATOM    486  P    DG B   2     -30.077  -0.468 -38.507  1.00108.46           P  
ANISOU  486  P    DG B   2     7519  17185  16505   -221   1448   1230       P  
ATOM    487  OP1  DG B   2     -30.402   0.711 -39.336  1.00111.81           O  
ANISOU  487  OP1  DG B   2     7945  17836  16702     40   1254   1125       O  
ATOM    488  OP2  DG B   2     -29.405  -1.661 -39.077  1.00101.81           O  
ANISOU  488  OP2  DG B   2     6621  16137  15926   -604   1308    983       O  
ATOM    489  O5'  DG B   2     -29.142  -0.012 -37.312  1.00 98.96           O  
ANISOU  489  O5'  DG B   2     6755  15810  15037     69   1662   1520       O  
ATOM    490  C5'  DG B   2     -27.827  -0.449 -37.302  1.00 92.15           C  
ANISOU  490  C5'  DG B   2     6150  14686  14178     -3   1601   1463       C  
ATOM    491  C4'  DG B   2     -27.184  -0.178 -35.970  1.00 91.54           C  
ANISOU  491  C4'  DG B   2     6403  14479  13897    259   1851   1775       C  
ATOM    492  O4'  DG B   2     -27.919  -0.873 -34.931  1.00 91.41           O  
ANISOU  492  O4'  DG B   2     6250  14440  14043    182   2153   2085       O  
ATOM    493  C3'  DG B   2     -25.752  -0.671 -35.876  1.00 93.56           C  
ANISOU  493  C3'  DG B   2     6919  14447  14183    202   1800   1751       C  
ATOM    494  O3'  DG B   2     -24.993   0.188 -35.068  1.00104.14           O  
ANISOU  494  O3'  DG B   2     8610  15783  15178    567   1895   1885       O  
ATOM    495  C2'  DG B   2     -25.900  -2.050 -35.254  1.00 94.30           C  
ANISOU  495  C2'  DG B   2     6889  14311  14629    -82   2000   1959       C  
ATOM    496  C1'  DG B   2     -27.099  -1.859 -34.338  1.00 95.40           C  
ANISOU  496  C1'  DG B   2     6892  14643  14714     44   2275   2247       C  
ATOM    497  N9   DG B   2     -27.879  -3.074 -34.183  1.00 96.42           N  
ANISOU  497  N9   DG B   2     6729  14655  15252   -297   2417   2366       N  
ATOM    498  C8   DG B   2     -28.174  -3.990 -35.160  1.00100.24           C  
ANISOU  498  C8   DG B   2     6936  15032  16118   -716   2245   2102       C  
ATOM    499  N7   DG B   2     -28.887  -4.991 -34.734  1.00109.30           N  
ANISOU  499  N7   DG B   2     7867  16051  17610   -968   2439   2280       N  
ATOM    500  C5   DG B   2     -29.067  -4.726 -33.386  1.00103.65           C  
ANISOU  500  C5   DG B   2     7292  15374  16717   -680   2769   2719       C  
ATOM    501  C6   DG B   2     -29.756  -5.464 -32.407  1.00111.79           C  
ANISOU  501  C6   DG B   2     8203  16315  17958   -745   3098   3100       C  
ATOM    502  O6   DG B   2     -30.361  -6.533 -32.543  1.00121.49           O  
ANISOU  502  O6   DG B   2     9164  17369  19627  -1100   3169   3125       O  
ATOM    503  N1   DG B   2     -29.702  -4.847 -31.162  1.00115.86           N  
ANISOU  503  N1   DG B   2     8948  16968  18107   -337   3364   3472       N  
ATOM    504  C2   DG B   2     -29.057  -3.663 -30.899  1.00110.90           C  
ANISOU  504  C2   DG B   2     8630  16524  16982     65   3307   3436       C  
ATOM    505  N2   DG B   2     -29.116  -3.227 -29.633  1.00120.20           N  
ANISOU  505  N2   DG B   2    10008  17844  17820    430   3581   3775       N  
ATOM    506  N3   DG B   2     -28.402  -2.956 -31.812  1.00 94.68           N  
ANISOU  506  N3   DG B   2     6689  14516  14769    113   3003   3080       N  
ATOM    507  C4   DG B   2     -28.450  -3.549 -33.029  1.00 99.02           C  
ANISOU  507  C4   DG B   2     7013  14948  15660   -264   2751   2756       C  
ATOM    508  P    DA B   3     -23.591   0.746 -35.611  1.00102.96           P  
ANISOU  508  P    DA B   3     8747  15516  14857    692   1671   1673       P  
ATOM    509  OP1  DA B   3     -23.872   1.565 -36.813  1.00104.87           O  
ANISOU  509  OP1  DA B   3     8930  15912  15003    730   1424   1405       O  
ATOM    510  OP2  DA B   3     -22.647  -0.397 -35.678  1.00100.35           O  
ANISOU  510  OP2  DA B   3     8439  14893  14795    445   1639   1671       O  
ATOM    511  O5'  DA B   3     -23.109   1.731 -34.460  1.00 88.91           O  
ANISOU  511  O5'  DA B   3     7304  13783  12693   1111   1834   1824       O  
ATOM    512  C5'  DA B   3     -23.900   2.846 -34.102  1.00 85.41           C  
ANISOU  512  C5'  DA B   3     6914  13545  11994   1392   1924   1856       C  
ATOM    513  C4'  DA B   3     -23.422   3.411 -32.783  1.00 92.13           C  
ANISOU  513  C4'  DA B   3     8076  14412  12518   1736   2121   1989       C  
ATOM    514  O4'  DA B   3     -24.005   2.641 -31.709  1.00 94.24           O  
ANISOU  514  O4'  DA B   3     8252  14743  12812   1717   2408   2303       O  
ATOM    515  C3'  DA B   3     -21.906   3.357 -32.577  1.00 89.22           C  
ANISOU  515  C3'  DA B   3     7981  13870  12049   1817   2034   1904       C  
ATOM    516  O3'  DA B   3     -21.448   4.520 -31.868  1.00 87.64           O  
ANISOU  516  O3'  DA B   3     8107  13713  11480   2191   2070   1809       O  
ATOM    517  C2'  DA B   3     -21.710   2.079 -31.765  1.00 89.60           C  
ANISOU  517  C2'  DA B   3     8031  13805  12208   1660   2191   2157       C  
ATOM    518  C1'  DA B   3     -22.996   2.008 -30.951  1.00 96.84           C  
ANISOU  518  C1'  DA B   3     8759  14953  13082   1752   2502   2442       C  
ATOM    519  N9   DA B   3     -23.433   0.645 -30.676  1.00105.70           N  
ANISOU  519  N9   DA B   3     9658  15983  14521   1472   2670   2723       N  
ATOM    520  C8   DA B   3     -23.897  -0.267 -31.581  1.00107.87           C  
ANISOU  520  C8   DA B   3     9625  16118  15243   1068   2574   2672       C  
ATOM    521  N7   DA B   3     -24.228  -1.419 -31.049  1.00110.20           N  
ANISOU  521  N7   DA B   3     9789  16283  15800    873   2779   2954       N  
ATOM    522  C5   DA B   3     -23.968  -1.250 -29.697  1.00107.95           C  
ANISOU  522  C5   DA B   3     9742  16097  15177   1192   3031   3251       C  
ATOM    523  C6   DA B   3     -24.108  -2.109 -28.583  1.00111.12           C  
ANISOU  523  C6   DA B   3    10170  16448  15602   1217   3329   3666       C  
ATOM    524  N6   DA B   3     -24.569  -3.366 -28.670  1.00107.17           N  
ANISOU  524  N6   DA B   3     9443  15710  15569    879   3436   3861       N  
ATOM    525  N1   DA B   3     -23.757  -1.623 -27.371  1.00112.45           N  
ANISOU  525  N1   DA B   3    10626  16816  15285   1615   3502   3858       N  
ATOM    526  C2   DA B   3     -23.299  -0.367 -27.286  1.00110.04           C  
ANISOU  526  C2   DA B   3    10561  16707  14540   1939   3384   3600       C  
ATOM    527  N3   DA B   3     -23.122   0.529 -28.258  1.00107.82           N  
ANISOU  527  N3   DA B   3    10285  16432  14250   1939   3122   3212       N  
ATOM    528  C4   DA B   3     -23.479   0.019 -29.449  1.00106.51           C  
ANISOU  528  C4   DA B   3     9830  16101  14537   1562   2958   3080       C  
ATOM    529  P    DG B   4     -20.855   5.782 -32.676  1.00 91.72           P  
ANISOU  529  P    DG B   4     8821  14121  11909   2321   1831   1492       P  
ATOM    530  OP1  DG B   4     -21.214   7.019 -31.946  1.00 82.45           O  
ANISOU  530  OP1  DG B   4     7858  13018  10452   2652   1948   1433       O  
ATOM    531  OP2  DG B   4     -21.177   5.629 -34.112  1.00 95.44           O  
ANISOU  531  OP2  DG B   4     9068  14564  12633   2065   1629   1394       O  
ATOM    532  O5'  DG B   4     -19.281   5.580 -32.611  1.00 92.14           O  
ANISOU  532  O5'  DG B   4     9213  13885  11911   2245   1610   1313       O  
ATOM    533  C5'  DG B   4     -18.645   5.401 -31.380  1.00 84.72           C  
ANISOU  533  C5'  DG B   4     8552  12906  10732   2367   1668   1352       C  
ATOM    534  C4'  DG B   4     -17.315   4.730 -31.598  1.00 72.75           C  
ANISOU  534  C4'  DG B   4     7214  11124   9304   2168   1434   1253       C  
ATOM    535  O4'  DG B   4     -16.742   5.186 -32.850  1.00 77.84           O  
ANISOU  535  O4'  DG B   4     7860  11601  10115   2055   1198   1015       O  
ATOM    536  C3'  DG B   4     -16.247   5.067 -30.586  1.00 72.22           C  
ANISOU  536  C3'  DG B   4     7501  10999   8941   2350   1355   1146       C  
ATOM    537  O3'  DG B   4     -16.459   4.367 -29.337  1.00 92.63           O  
ANISOU  537  O3'  DG B   4    10132  13739  11323   2450   1546   1407       O  
ATOM    538  C2'  DG B   4     -15.011   4.613 -31.339  1.00 64.87           C  
ANISOU  538  C2'  DG B   4     6649   9791   8207   2126   1084   1003       C  
ATOM    539  C1'  DG B   4     -15.323   5.165 -32.732  1.00 71.66           C  
ANISOU  539  C1'  DG B   4     7344  10595   9287   2025    995    856       C  
ATOM    540  N9   DG B   4     -14.792   6.514 -32.931  1.00 56.89           N  
ANISOU  540  N9   DG B   4     5654   8645   7317   2196    885    608       N  
ATOM    541  C8   DG B   4     -15.492   7.691 -33.080  1.00 59.72           C  
ANISOU  541  C8   DG B   4     5984   9092   7613   2403    982    544       C  
ATOM    542  N7   DG B   4     -14.719   8.739 -33.225  1.00 60.45           N  
ANISOU  542  N7   DG B   4     6272   9008   7687   2509    866    317       N  
ATOM    543  C5   DG B   4     -13.434   8.220 -33.149  1.00 58.20           C  
ANISOU  543  C5   DG B   4     6134   8544   7436   2356    668    220       C  
ATOM    544  C6   DG B   4     -12.172   8.862 -33.232  1.00 58.47           C  
ANISOU  544  C6   DG B   4     6364   8346   7507   2353    479    -16       C  
ATOM    545  O6   DG B   4     -11.922  10.060 -33.389  1.00 67.42           O  
ANISOU  545  O6   DG B   4     7599   9344   8675   2474    457   -198       O  
ATOM    546  N1   DG B   4     -11.135   7.958 -33.103  1.00 54.26           N  
ANISOU  546  N1   DG B   4     5888   7720   7010   2187    318    -17       N  
ATOM    547  C2   DG B   4     -11.287   6.607 -32.914  1.00 55.78           C  
ANISOU  547  C2   DG B   4     5985   7990   7218   2055    352    191       C  
ATOM    548  N2   DG B   4     -10.165   5.894 -32.812  1.00 55.87           N  
ANISOU  548  N2   DG B   4     6068   7873   7285   1939    194    177       N  
ATOM    549  N3   DG B   4     -12.449   5.996 -32.831  1.00 55.36           N  
ANISOU  549  N3   DG B   4     5760   8109   7165   2036    539    408       N  
ATOM    550  C4   DG B   4     -13.473   6.856 -32.959  1.00 58.74           C  
ANISOU  550  C4   DG B   4     6108   8670   7541   2184    681    405       C  
ATOM    551  P    DG B   5     -16.127   2.801 -29.156  1.00111.27           P  
ANISOU  551  P    DG B   5    12422  15986  13870   2227   1574   1690       P  
ATOM    552  OP1  DG B   5     -16.317   2.050 -30.421  1.00110.76           O  
ANISOU  552  OP1  DG B   5    12104  15723  14256   1884   1502   1687       O  
ATOM    553  OP2  DG B   5     -16.794   2.408 -27.892  1.00108.27           O  
ANISOU  553  OP2  DG B   5    12030  15854  13254   2412   1873   2025       O  
ATOM    554  O5'  DG B   5     -14.565   2.749 -28.875  1.00 98.79           O  
ANISOU  554  O5'  DG B   5    11131  14244  12163   2254   1311   1534       O  
ATOM    555  C5'  DG B   5     -13.772   1.824 -29.585  1.00 85.18           C  
ANISOU  555  C5'  DG B   5     9367  12246  10752   1996   1153   1541       C  
ATOM    556  C4'  DG B   5     -12.311   1.973 -29.216  1.00 81.05           C  
ANISOU  556  C4'  DG B   5     9099  11629  10068   2080    906   1388       C  
ATOM    557  O4'  DG B   5     -11.764   3.177 -29.816  1.00 73.39           O  
ANISOU  557  O4'  DG B   5     8229  10586   9068   2110    695   1012       O  
ATOM    558  C3'  DG B   5     -12.019   2.081 -27.723  1.00 66.87           C  
ANISOU  558  C3'  DG B   5     7504  10075   7827   2368    951   1506       C  
ATOM    559  O3'  DG B   5     -10.812   1.426 -27.461  1.00 77.64           O  
ANISOU  559  O3'  DG B   5     8976  11333   9193   2351    774   1558       O  
ATOM    560  C2'  DG B   5     -11.877   3.581 -27.517  1.00 61.73           C  
ANISOU  560  C2'  DG B   5     7019   9537   6897   2564    836   1138       C  
ATOM    561  C1'  DG B   5     -11.183   3.977 -28.808  1.00 70.21           C  
ANISOU  561  C1'  DG B   5     8062  10319   8295   2356    602    856       C  
ATOM    562  N9   DG B   5     -11.379   5.371 -29.155  1.00 64.73           N  
ANISOU  562  N9   DG B   5     7423   9615   7557   2450    559    549       N  
ATOM    563  C8   DG B   5     -12.575   6.032 -29.232  1.00 62.61           C  
ANISOU  563  C8   DG B   5     7070   9473   7246   2561    761    557       C  
ATOM    564  N7   DG B   5     -12.452   7.282 -29.561  1.00 74.30           N  
ANISOU  564  N7   DG B   5     8634  10867   8730   2652    689    272       N  
ATOM    565  C5   DG B   5     -11.084   7.463 -29.713  1.00 55.46           C  
ANISOU  565  C5   DG B   5     6384   8284   6403   2569    420     52       C  
ATOM    566  C6   DG B   5     -10.369   8.622 -30.057  1.00 55.38           C  
ANISOU  566  C6   DG B   5     6489   8078   6475   2591    261   -275       C  
ATOM    567  O6   DG B   5     -10.831   9.740 -30.304  1.00 62.89           O  
ANISOU  567  O6   DG B   5     7463   8968   7466   2707    339   -429       O  
ATOM    568  N1   DG B   5      -8.987   8.398 -30.098  1.00 44.66           N  
ANISOU  568  N1   DG B   5     5205   6570   5193   2468      5   -404       N  
ATOM    569  C2   DG B   5      -8.383   7.186 -29.841  1.00 51.84           C  
ANISOU  569  C2   DG B   5     6089   7522   6086   2369    -83   -224       C  
ATOM    570  N2   DG B   5      -7.035   7.154 -29.927  1.00 49.74           N  
ANISOU  570  N2   DG B   5     5872   7114   5912   2279   -333   -373       N  
ATOM    571  N3   DG B   5      -9.056   6.083 -29.508  1.00 45.20           N  
ANISOU  571  N3   DG B   5     5162   6835   5175   2364     80     99       N  
ATOM    572  C4   DG B   5     -10.403   6.303 -29.460  1.00 62.81           C  
ANISOU  572  C4   DG B   5     7313   9210   7343   2454    328    215       C  
ATOM    573  P    DG B   6     -10.372   1.090 -25.961  1.00 88.18           P  
ANISOU  573  P    DG B   6    10478  12936  10091   2630    800   1785       P  
ATOM    574  OP1  DG B   6     -10.110  -0.367 -25.949  1.00 84.60           O  
ANISOU  574  OP1  DG B   6     9931  12319   9892   2518    887   2176       O  
ATOM    575  OP2  DG B   6     -11.326   1.724 -25.017  1.00 87.34           O  
ANISOU  575  OP2  DG B   6    10429  13180   9576   2891   1015   1836       O  
ATOM    576  O5'  DG B   6      -8.984   1.851 -25.814  1.00 83.04           O  
ANISOU  576  O5'  DG B   6    10016  12285   9249   2715    432   1414       O  
ATOM    577  C5'  DG B   6      -7.940   1.607 -26.743  1.00 67.26           C  
ANISOU  577  C5'  DG B   6     7977   9983   7596   2506    196   1266       C  
ATOM    578  C4'  DG B   6      -6.712   2.415 -26.379  1.00 66.31           C  
ANISOU  578  C4'  DG B   6     8007   9928   7260   2612   -130    931       C  
ATOM    579  O4'  DG B   6      -6.902   3.792 -26.789  1.00 62.27           O  
ANISOU  579  O4'  DG B   6     7546   9374   6741   2601   -201    526       O  
ATOM    580  C3'  DG B   6      -6.403   2.479 -24.888  1.00 59.97           C  
ANISOU  580  C3'  DG B   6     7358   9505   5922   2916   -191    995       C  
ATOM    581  O3'  DG B   6      -4.993   2.644 -24.698  1.00 59.32           O  
ANISOU  581  O3'  DG B   6     7330   9430   5777   2939   -537    789       O  
ATOM    582  C2'  DG B   6      -7.168   3.744 -24.462  1.00 57.48           C  
ANISOU  582  C2'  DG B   6     7153   9383   5303   3072   -118    704       C  
ATOM    583  C1'  DG B   6      -6.870   4.639 -25.656  1.00 65.77           C  
ANISOU  583  C1'  DG B   6     8161  10104   6724   2857   -264    323       C  
ATOM    584  N9   DG B   6      -7.820   5.711 -25.907  1.00 53.49           N  
ANISOU  584  N9   DG B   6     6626   8536   5160   2900   -117    113       N  
ATOM    585  C8   DG B   6      -9.192   5.626 -25.942  1.00 58.92           C  
ANISOU  585  C8   DG B   6     7234   9318   5834   2952    199    320       C  
ATOM    586  N7   DG B   6      -9.768   6.749 -26.268  1.00 61.28           N  
ANISOU  586  N7   DG B   6     7553   9564   6165   3003    265     70       N  
ATOM    587  C5   DG B   6      -8.709   7.624 -26.477  1.00 55.10           C  
ANISOU  587  C5   DG B   6     6879   8605   5451   2962    -13   -326       C  
ATOM    588  C6   DG B   6      -8.717   8.983 -26.853  1.00 52.51           C  
ANISOU  588  C6   DG B   6     6617   8103   5233   2989    -55   -695       C  
ATOM    589  O6   DG B   6      -9.704   9.707 -27.060  1.00 61.06           O  
ANISOU  589  O6   DG B   6     7685   9174   6342   3091    148   -738       O  
ATOM    590  N1   DG B   6      -7.415   9.500 -26.962  1.00 52.47           N  
ANISOU  590  N1   DG B   6     6685   7912   5340   2895   -356  -1017       N  
ATOM    591  C2   DG B   6      -6.257   8.769 -26.733  1.00 61.36           C  
ANISOU  591  C2   DG B   6     7802   9065   6448   2802   -599   -981       C  
ATOM    592  N2   DG B   6      -5.084   9.414 -26.876  1.00 52.25           N  
ANISOU  592  N2   DG B   6     6678   7734   5442   2706   -875  -1317       N  
ATOM    593  N3   DG B   6      -6.253   7.493 -26.384  1.00 52.38           N  
ANISOU  593  N3   DG B   6     6611   8104   5189   2810   -560   -622       N  
ATOM    594  C4   DG B   6      -7.507   6.993 -26.270  1.00 53.80           C  
ANISOU  594  C4   DG B   6     6736   8425   5280   2885   -256   -310       C  
ATOM    595  P    DT B   7      -3.948   1.483 -25.082  1.00 68.98           P  
ANISOU  595  P    DT B   7     8448  10462   7299   2831   -660   1030       P  
ATOM    596  OP1  DT B   7      -4.552   0.156 -24.821  1.00 72.71           O  
ANISOU  596  OP1  DT B   7     8857  10931   7839   2868   -378   1562       O  
ATOM    597  OP2  DT B   7      -2.667   1.919 -24.495  1.00 65.65           O  
ANISOU  597  OP2  DT B   7     8085  10215   6646   2948  -1018    792       O  
ATOM    598  O5'  DT B   7      -3.786   1.580 -26.674  1.00 64.69           O  
ANISOU  598  O5'  DT B   7     7777   9484   7319   2511   -682    848       O  
ATOM    599  C5'  DT B   7      -3.025   2.628 -27.265  1.00 52.11           C  
ANISOU  599  C5'  DT B   7     6187   7760   5851   2408   -922    423       C  
ATOM    600  C4'  DT B   7      -2.704   2.294 -28.708  1.00 60.87           C  
ANISOU  600  C4'  DT B   7     7158   8506   7463   2151   -914    399       C  
ATOM    601  O4'  DT B   7      -1.629   1.313 -28.758  1.00 61.23           O  
ANISOU  601  O4'  DT B   7     7132   8460   7671   2135  -1033    567       O  
ATOM    602  C3'  DT B   7      -3.860   1.677 -29.483  1.00 53.89           C  
ANISOU  602  C3'  DT B   7     6184   7477   6814   2013   -630    597       C  
ATOM    603  O3'  DT B   7      -3.772   2.049 -30.807  1.00 41.41           O  
ANISOU  603  O3'  DT B   7     4517   5661   5557   1819   -650    402       O  
ATOM    604  C2'  DT B   7      -3.619   0.182 -29.329  1.00 52.31           C  
ANISOU  604  C2'  DT B   7     5922   7193   6762   2003   -547    958       C  
ATOM    605  C1'  DT B   7      -2.097   0.120 -29.367  1.00 65.51           C  
ANISOU  605  C1'  DT B   7     7585   8799   8508   2023   -815    856       C  
ATOM    606  N1   DT B   7      -1.548  -1.052 -28.639  1.00 70.45           N  
ANISOU  606  N1   DT B   7     8202   9469   9100   2158   -814   1207       N  
ATOM    607  C2   DT B   7      -1.120  -2.137 -29.357  1.00 67.62           C  
ANISOU  607  C2   DT B   7     7741   8814   9137   2047   -750   1368       C  
ATOM    608  O2   DT B   7      -1.139  -2.176 -30.567  1.00 64.83           O  
ANISOU  608  O2   DT B   7     7309   8200   9124   1841   -711   1202       O  
ATOM    609  N3   DT B   7      -0.649  -3.175 -28.601  1.00 64.51           N  
ANISOU  609  N3   DT B   7     7343   8453   8714   2213   -727   1732       N  
ATOM    610  C4   DT B   7      -0.581  -3.233 -27.220  1.00 71.84           C  
ANISOU  610  C4   DT B   7     8354   9728   9214   2486   -768   1971       C  
ATOM    611  O4   DT B   7      -0.143  -4.205 -26.623  1.00 72.42           O  
ANISOU  611  O4   DT B   7     8410   9824   9282   2653   -732   2347       O  
ATOM    612  C5   DT B   7      -1.061  -2.065 -26.530  1.00 71.55           C  
ANISOU  612  C5   DT B   7     8427  10033   8724   2587   -845   1750       C  
ATOM    613  C7   DT B   7      -1.036  -2.017 -25.032  1.00 78.91           C  
ANISOU  613  C7   DT B   7     9464  11414   9105   2905   -898   1946       C  
ATOM    614  C6   DT B   7      -1.520  -1.045 -27.262  1.00 65.45           C  
ANISOU  614  C6   DT B   7     7664   9177   8028   2415   -858   1375       C  
ATOM    615  P    DG B   8      -5.017   1.809 -31.783  1.00 56.53           P  
ANISOU  615  P    DG B   8     6317   7480   7681   1666   -421    468       P  
ATOM    616  OP1  DG B   8      -6.166   2.504 -31.161  1.00 50.85           O  
ANISOU  616  OP1  DG B   8     5646   6976   6699   1792   -279    476       O  
ATOM    617  OP2  DG B   8      -5.127   0.371 -32.107  1.00 79.25           O  
ANISOU  617  OP2  DG B   8     9093  10210  10810   1546   -304    714       O  
ATOM    618  O5'  DG B   8      -4.502   2.441 -33.134  1.00 63.92           O  
ANISOU  618  O5'  DG B   8     7188   8226   8872   1520   -524    214       O  
ATOM    619  C5'  DG B   8      -4.609   3.755 -33.305  1.00 67.79           C  
ANISOU  619  C5'  DG B   8     7724   8747   9286   1567   -568     -3       C  
ATOM    620  C4'  DG B   8      -3.282   4.398 -33.535  1.00 54.58           C  
ANISOU  620  C4'  DG B   8     6076   6949   7712   1547   -776   -212       C  
ATOM    621  O4'  DG B   8      -3.600   5.637 -34.180  1.00 49.68           O  
ANISOU  621  O4'  DG B   8     5455   6268   7152   1539   -744   -389       O  
ATOM    622  C3'  DG B   8      -2.605   4.813 -32.242  1.00 50.26           C  
ANISOU  622  C3'  DG B   8     5647   6531   6919   1691   -947   -314       C  
ATOM    623  O3'  DG B   8      -1.261   5.235 -32.434  1.00 48.92           O  
ANISOU  623  O3'  DG B   8     5447   6242   6898   1637  -1163   -497       O  
ATOM    624  C2'  DG B   8      -3.491   5.977 -31.824  1.00 39.15           C  
ANISOU  624  C2'  DG B   8     4338   5224   5315   1805   -867   -466       C  
ATOM    625  C1'  DG B   8      -3.870   6.605 -33.183  1.00 58.00           C  
ANISOU  625  C1'  DG B   8     6638   7430   7971   1692   -767   -530       C  
ATOM    626  N9   DG B   8      -5.275   7.079 -33.264  1.00 47.58           N  
ANISOU  626  N9   DG B   8     5320   6205   6551   1774   -562   -483       N  
ATOM    627  C8   DG B   8      -6.436   6.351 -33.116  1.00 38.34           C  
ANISOU  627  C8   DG B   8     4090   5194   5282   1796   -380   -263       C  
ATOM    628  N7   DG B   8      -7.512   7.061 -33.203  1.00 41.92           N  
ANISOU  628  N7   DG B   8     4529   5730   5669   1890   -228   -270       N  
ATOM    629  C5   DG B   8      -7.042   8.343 -33.402  1.00 49.48           C  
ANISOU  629  C5   DG B   8     5564   6546   6689   1945   -302   -506       C  
ATOM    630  C6   DG B   8      -7.743   9.548 -33.546  1.00 38.58           C  
ANISOU  630  C6   DG B   8     4211   5142   5305   2077   -186   -603       C  
ATOM    631  O6   DG B   8      -8.964   9.725 -33.568  1.00 40.81           O  
ANISOU  631  O6   DG B   8     4435   5564   5508   2184      0   -493       O  
ATOM    632  N1   DG B   8      -6.880  10.619 -33.718  1.00 50.72           N  
ANISOU  632  N1   DG B   8     5829   6449   6993   2079   -294   -838       N  
ATOM    633  C2   DG B   8      -5.507  10.525 -33.742  1.00 43.39           C  
ANISOU  633  C2   DG B   8     4924   5368   6196   1952   -501   -967       C  
ATOM    634  N2   DG B   8      -4.830  11.662 -33.915  1.00 57.92           N  
ANISOU  634  N2   DG B   8     6811   6967   8230   1944   -567  -1188       N  
ATOM    635  N3   DG B   8      -4.847   9.409 -33.583  1.00 45.98           N  
ANISOU  635  N3   DG B   8     5214   5759   6498   1848   -621   -876       N  
ATOM    636  C4   DG B   8      -5.671   8.364 -33.431  1.00 38.67           C  
ANISOU  636  C4   DG B   8     4237   5023   5434   1857   -507   -643       C  
ATOM    637  P    DG B   9      -0.373   5.672 -31.151  1.00 60.47           P  
ANISOU  637  P    DG B   9     6989   7862   8124   1760  -1415   -671       P  
ATOM    638  OP1  DG B   9       1.068   5.461 -31.446  1.00 53.72           O  
ANISOU  638  OP1  DG B   9     6016   6900   7495   1674  -1623   -728       O  
ATOM    639  OP2  DG B   9      -0.999   5.122 -29.922  1.00 51.95           O  
ANISOU  639  OP2  DG B   9     6015   7068   6657   1946  -1364   -503       O  
ATOM    640  O5'  DG B   9      -0.595   7.247 -31.027  1.00 59.00           O  
ANISOU  640  O5'  DG B   9     6887   7626   7903   1783  -1445  -1009       O  
ATOM    641  C5'  DG B   9       0.035   8.140 -31.938  1.00 54.80           C  
ANISOU  641  C5'  DG B   9     6279   6830   7714   1642  -1496  -1203       C  
ATOM    642  C4'  DG B   9      -0.126   9.585 -31.478  1.00 53.68           C  
ANISOU  642  C4'  DG B   9     6242   6626   7529   1695  -1534  -1535       C  
ATOM    643  O4'  DG B   9      -1.496  10.021 -31.673  1.00 49.15           O  
ANISOU  643  O4'  DG B   9     5750   6057   6868   1788  -1283  -1477       O  
ATOM    644  C3'  DG B   9       0.210   9.863 -30.007  1.00 52.36           C  
ANISOU  644  C3'  DG B   9     6187   6685   7020   1827  -1747  -1783       C  
ATOM    645  O3'  DG B   9       0.997  11.032 -29.947  1.00 67.31           O  
ANISOU  645  O3'  DG B   9     8067   8389   9120   1741  -1918  -2164       O  
ATOM    646  C2'  DG B   9      -1.162  10.069 -29.350  1.00 49.41           C  
ANISOU  646  C2'  DG B   9     5977   6496   6299   2023  -1548  -1759       C  
ATOM    647  C1'  DG B   9      -1.972  10.652 -30.500  1.00 60.96           C  
ANISOU  647  C1'  DG B   9     7406   7709   8048   1962  -1300  -1689       C  
ATOM    648  N9   DG B   9      -3.418  10.414 -30.406  1.00 57.83           N  
ANISOU  648  N9   DG B   9     7061   7469   7444   2100  -1037  -1485       N  
ATOM    649  C8   DG B   9      -4.056   9.207 -30.249  1.00 52.53           C  
ANISOU  649  C8   DG B   9     6351   7011   6597   2136   -918  -1154       C  
ATOM    650  N7   DG B   9      -5.356   9.306 -30.221  1.00 56.46           N  
ANISOU  650  N7   DG B   9     6863   7613   6976   2245   -679  -1030       N  
ATOM    651  C5   DG B   9      -5.599  10.662 -30.389  1.00 50.70           C  
ANISOU  651  C5   DG B   9     6199   6729   6335   2310   -632  -1286       C  
ATOM    652  C6   DG B   9      -6.825  11.376 -30.436  1.00 59.18           C  
ANISOU  652  C6   DG B   9     7300   7829   7358   2463   -397  -1281       C  
ATOM    653  O6   DG B   9      -7.983  10.932 -30.349  1.00 45.70           O  
ANISOU  653  O6   DG B   9     5539   6318   5507   2555   -186  -1046       O  
ATOM    654  N1   DG B   9      -6.613  12.744 -30.611  1.00 54.01           N  
ANISOU  654  N1   DG B   9     6720   6921   6880   2505   -408  -1575       N  
ATOM    655  C2   DG B   9      -5.378  13.338 -30.728  1.00 60.69           C  
ANISOU  655  C2   DG B   9     7593   7514   7951   2380   -619  -1845       C  
ATOM    656  N2   DG B   9      -5.368  14.668 -30.889  1.00 72.00           N  
ANISOU  656  N2   DG B   9     9090   8665   9599   2428   -569  -2099       N  
ATOM    657  N3   DG B   9      -4.231  12.682 -30.675  1.00 63.32           N  
ANISOU  657  N3   DG B   9     7876   7856   8328   2224   -851  -1858       N  
ATOM    658  C4   DG B   9      -4.416  11.355 -30.506  1.00 62.00           C  
ANISOU  658  C4   DG B   9     7652   7939   7965   2213   -844  -1567       C  
ATOM    659  P    DG B  10       1.528  11.624 -28.553  1.00 72.41           P  
ANISOU  659  P    DG B  10     8806   9228   9478   1835  -2201  -2577       P  
ATOM    660  OP1  DG B  10       2.854  12.199 -28.872  1.00 84.59           O  
ANISOU  660  OP1  DG B  10    10188  10543  11409   1630  -2437  -2835       O  
ATOM    661  OP2  DG B  10       1.347  10.652 -27.448  1.00 68.62           O  
ANISOU  661  OP2  DG B  10     8401   9187   8485   2032  -2281  -2423       O  
ATOM    662  O5'  DG B  10       0.497  12.786 -28.207  1.00 71.03           O  
ANISOU  662  O5'  DG B  10     8820   8973   9196   1959  -2034  -2843       O  
ATOM    663  C5'  DG B  10       0.519  14.012 -28.906  1.00 69.77           C  
ANISOU  663  C5'  DG B  10     8648   8401   9459   1846  -1945  -3063       C  
ATOM    664  C4'  DG B  10      -0.278  15.059 -28.143  1.00 64.05           C  
ANISOU  664  C4'  DG B  10     8128   7664   8545   2022  -1856  -3405       C  
ATOM    665  O4'  DG B  10      -1.691  14.787 -28.282  1.00 69.31           O  
ANISOU  665  O4'  DG B  10     8883   8455   8997   2208  -1538  -3110       O  
ATOM    666  C3'  DG B  10      -0.016  15.120 -26.628  1.00 74.20           C  
ANISOU  666  C3'  DG B  10     9545   9298   9349   2170  -2107  -3778       C  
ATOM    667  O3'  DG B  10       0.040  16.476 -26.194  1.00 94.59           O  
ANISOU  667  O3'  DG B  10    12240  11652  12048   2182  -2158  -4319       O  
ATOM    668  C2'  DG B  10      -1.232  14.415 -26.029  1.00 70.38           C  
ANISOU  668  C2'  DG B  10     9197   9202   8343   2440  -1894  -3499       C  
ATOM    669  C1'  DG B  10      -2.314  14.836 -27.011  1.00 75.98           C  
ANISOU  669  C1'  DG B  10     9910   9631   9330   2454  -1531  -3284       C  
ATOM    670  N9   DG B  10      -3.450  13.930 -27.064  1.00 63.35           N  
ANISOU  670  N9   DG B  10     8312   8291   7465   2597  -1276  -2840       N  
ATOM    671  C8   DG B  10      -3.398  12.560 -27.082  1.00 66.06           C  
ANISOU  671  C8   DG B  10     8565   8884   7652   2571  -1289  -2443       C  
ATOM    672  N7   DG B  10      -4.566  11.994 -27.184  1.00 64.72           N  
ANISOU  672  N7   DG B  10     8388   8868   7336   2679  -1017  -2102       N  
ATOM    673  C5   DG B  10      -5.450  13.055 -27.257  1.00 59.73           C  
ANISOU  673  C5   DG B  10     7838   8113   6744   2805   -815  -2267       C  
ATOM    674  C6   DG B  10      -6.847  13.045 -27.369  1.00 62.81           C  
ANISOU  674  C6   DG B  10     8222   8607   7037   2960   -496  -2040       C  
ATOM    675  O6   DG B  10      -7.596  12.067 -27.432  1.00 59.27           O  
ANISOU  675  O6   DG B  10     7683   8373   6463   2985   -332  -1655       O  
ATOM    676  N1   DG B  10      -7.371  14.330 -27.399  1.00 64.49           N  
ANISOU  676  N1   DG B  10     8525   8630   7348   3092   -360  -2304       N  
ATOM    677  C2   DG B  10      -6.626  15.481 -27.331  1.00 67.70           C  
ANISOU  677  C2   DG B  10     9028   8734   7961   3055   -505  -2748       C  
ATOM    678  N2   DG B  10      -7.314  16.632 -27.377  1.00 74.17           N  
ANISOU  678  N2   DG B  10     9933   9349   8899   3215   -307  -2941       N  
ATOM    679  N3   DG B  10      -5.302  15.505 -27.224  1.00 70.00           N  
ANISOU  679  N3   DG B  10     9312   8914   8372   2873   -814  -2985       N  
ATOM    680  C4   DG B  10      -4.783  14.258 -27.187  1.00 59.40           C  
ANISOU  680  C4   DG B  10     7872   7801   6895   2766   -959  -2717       C  
ATOM    681  P    DT B  11       1.023  16.896 -24.995  1.00106.13           P  
ANISOU  681  P    DT B  11    13735  13296  13295   2167  -2567  -4906       P  
ATOM    682  OP1  DT B  11       1.448  15.653 -24.304  1.00 96.06           O  
ANISOU  682  OP1  DT B  11    12408  12553  11538   2257  -2788  -4688       O  
ATOM    683  OP2  DT B  11       0.371  17.931 -24.163  1.00113.19           O  
ANISOU  683  OP2  DT B  11    14842  14180  13984   2334  -2478  -5324       O  
ATOM    684  O5'  DT B  11       2.262  17.548 -25.769  1.00100.80           O  
ANISOU  684  O5'  DT B  11    12843  12152  13305   1821  -2745  -5116       O  
ATOM    685  C5'  DT B  11       3.305  16.723 -26.223  1.00 93.95           C  
ANISOU  685  C5'  DT B  11    11733  11353  12608   1637  -2939  -4864       C  
ATOM    686  C4'  DT B  11       4.170  17.445 -27.226  1.00 99.92           C  
ANISOU  686  C4'  DT B  11    12277  11596  14090   1327  -2934  -4916       C  
ATOM    687  O4'  DT B  11       4.688  18.657 -26.646  1.00106.92           O  
ANISOU  687  O4'  DT B  11    13144  12325  15155   1195  -3008  -5296       O  
ATOM    688  C3'  DT B  11       5.398  16.681 -27.645  1.00116.62           C  
ANISOU  688  C3'  DT B  11    14115  13778  16419   1137  -3167  -4745       C  
ATOM    689  O3'  DT B  11       5.834  17.166 -28.863  1.00121.16           O  
ANISOU  689  O3'  DT B  11    14513  13895  17629    911  -2985  -4566       O  
ATOM    690  C2'  DT B  11       6.383  16.998 -26.531  1.00114.70           C  
ANISOU  690  C2'  DT B  11    13783  13776  16022   1075  -3484  -5078       C  
ATOM    691  C1'  DT B  11       6.009  18.432 -26.174  1.00114.39           C  
ANISOU  691  C1'  DT B  11    13879  13460  16126   1040  -3349  -5439       C  
ATOM    692  N1   DT B  11       6.008  18.691 -24.728  1.00121.35           N  
ANISOU  692  N1   DT B  11    14890  14705  16512   1173  -3557  -5827       N  
ATOM    693  C2   DT B  11       7.169  18.528 -23.989  1.00125.24           C  
ANISOU  693  C2   DT B  11    15214  15475  16897   1083  -3900  -6015       C  
ATOM    694  O2   DT B  11       8.240  18.162 -24.465  1.00114.04           O  
ANISOU  694  O2   DT B  11    13530  14012  15787    898  -4038  -5866       O  
ATOM    695  N3   DT B  11       7.028  18.814 -22.658  1.00134.66           N  
ANISOU  695  N3   DT B  11    16554  17019  17591   1235  -4060  -6373       N  
ATOM    696  C4   DT B  11       5.876  19.237 -22.009  1.00137.11           C  
ANISOU  696  C4   DT B  11    17157  17423  17514   1465  -3897  -6553       C  
ATOM    697  O4   DT B  11       5.851  19.469 -20.804  1.00145.90           O  
ANISOU  697  O4   DT B  11    18384  18879  18171   1600  -4047  -6872       O  
ATOM    698  C5   DT B  11       4.707  19.384 -22.848  1.00121.99           C  
ANISOU  698  C5   DT B  11    15397  15193  15760   1551  -3522  -6323       C  
ATOM    699  C7   DT B  11       3.400  19.834 -22.265  1.00119.68           C  
ANISOU  699  C7   DT B  11    15404  14975  15095   1815  -3282  -6451       C  
ATOM    700  C6   DT B  11       4.831  19.102 -24.144  1.00114.34           C  
ANISOU  700  C6   DT B  11    14287  13891  15268   1402  -3382  -5978       C  
ATOM    701  P    DA B  12       5.174  16.563 -30.185  1.00117.90           P  
ANISOU  701  P    DA B  12    14088  13351  17358    947  -2630  -4000       P  
ATOM    702  OP1  DA B  12       4.708  15.212 -29.784  1.00103.06           O  
ANISOU  702  OP1  DA B  12    12282  11942  14936   1137  -2647  -3687       O  
ATOM    703  OP2  DA B  12       6.151  16.723 -31.286  1.00119.35           O  
ANISOU  703  OP2  DA B  12    14007  13214  18126    704  -2595  -3846       O  
ATOM    704  O5'  DA B  12       3.894  17.497 -30.429  1.00115.32           O  
ANISOU  704  O5'  DA B  12    13978  12761  17076   1078  -2296  -4030       O  
ATOM    705  C5'  DA B  12       3.132  17.363 -31.624  1.00108.64           C  
ANISOU  705  C5'  DA B  12    13130  11767  16381   1126  -1943  -3578       C  
ATOM    706  C4'  DA B  12       1.638  17.329 -31.326  1.00106.11           C  
ANISOU  706  C4'  DA B  12    13034  11614  15669   1388  -1717  -3476       C  
ATOM    707  O4'  DA B  12       1.410  17.577 -29.912  1.00104.46           O  
ANISOU  707  O4'  DA B  12    13003  11622  15066   1529  -1883  -3885       O  
ATOM    708  C3'  DA B  12       0.796  18.364 -32.085  1.00106.39           C  
ANISOU  708  C3'  DA B  12    13132  11286  16005   1461  -1384  -3392       C  
ATOM    709  O3'  DA B  12      -0.427  17.770 -32.570  1.00102.09           O  
ANISOU  709  O3'  DA B  12    12635  10955  15198   1641  -1134  -2989       O  
ATOM    710  C2'  DA B  12       0.509  19.419 -31.012  1.00108.22           C  
ANISOU  710  C2'  DA B  12    13546  11437  16137   1542  -1411  -3834       C  
ATOM    711  C1'  DA B  12       0.402  18.549 -29.768  1.00110.34           C  
ANISOU  711  C1'  DA B  12    13925  12180  15821   1693  -1651  -4038       C  
ATOM    712  N9   DA B  12       0.636  19.265 -28.515  1.00124.24           N  
ANISOU  712  N9   DA B  12    15814  13999  17394   1722  -1834  -4555       N  
ATOM    713  C8   DA B  12       1.843  19.631 -27.998  1.00127.55           C  
ANISOU  713  C8   DA B  12    16128  14391  17946   1509  -2128  -4875       C  
ATOM    714  N7   DA B  12       1.760  20.253 -26.846  1.00134.11           N  
ANISOU  714  N7   DA B  12    17098  15351  18509   1582  -2227  -5272       N  
ATOM    715  C5   DA B  12       0.401  20.305 -26.588  1.00133.24           C  
ANISOU  715  C5   DA B  12    17207  15351  18067   1867  -1964  -5200       C  
ATOM    716  C6   DA B  12      -0.347  20.845 -25.514  1.00140.87           C  
ANISOU  716  C6   DA B  12    18396  16487  18643   2079  -1891  -5481       C  
ATOM    717  N6   DA B  12       0.208  21.462 -24.462  1.00140.96           N  
ANISOU  717  N6   DA B  12    18459  16580  18518   2027  -2103  -5938       N  
ATOM    718  N1   DA B  12      -1.692  20.724 -25.566  1.00143.20           N  
ANISOU  718  N1   DA B  12    18838  16879  18693   2353  -1578  -5266       N  
ATOM    719  C2   DA B  12      -2.242  20.105 -26.620  1.00136.42           C  
ANISOU  719  C2   DA B  12    17898  15963  17972   2403  -1375  -4812       C  
ATOM    720  N3   DA B  12      -1.644  19.560 -27.682  1.00130.90           N  
ANISOU  720  N3   DA B  12    17008  15111  17618   2221  -1428  -4534       N  
ATOM    721  C4   DA B  12      -0.310  19.695 -27.604  1.00127.69           C  
ANISOU  721  C4   DA B  12    16471  14596  17448   1957  -1722  -4750       C  
ATOM    722  P    DG B  13      -0.423  16.519 -33.588  1.00 92.37           P  
ANISOU  722  P    DG B  13    11248   9929  13920   1576  -1074  -2505       P  
ATOM    723  OP1  DG B  13      -0.554  15.302 -32.754  1.00 78.54           O  
ANISOU  723  OP1  DG B  13     9538   8598  11704   1637  -1222  -2457       O  
ATOM    724  OP2  DG B  13       0.719  16.614 -34.520  1.00101.49           O  
ANISOU  724  OP2  DG B  13    12213  10838  15509   1362  -1119  -2418       O  
ATOM    725  O5'  DG B  13      -1.748  16.752 -34.468  1.00 87.29           O  
ANISOU  725  O5'  DG B  13    10621   9267  13279   1735   -742  -2186       O  
ATOM    726  C5'  DG B  13      -1.894  17.959 -35.241  1.00 77.85           C  
ANISOU  726  C5'  DG B  13     9407   7696  12477   1760   -537  -2147       C  
ATOM    727  C4'  DG B  13      -3.270  18.591 -35.044  1.00 73.07           C  
ANISOU  727  C4'  DG B  13     8932   7130  11701   1991   -298  -2089       C  
ATOM    728  O4'  DG B  13      -4.296  17.610 -35.326  1.00 70.22           O  
ANISOU  728  O4'  DG B  13     8519   7129  11032   2129   -209  -1802       O  
ATOM    729  C3'  DG B  13      -3.556  19.130 -33.634  1.00 74.89           C  
ANISOU  729  C3'  DG B  13     9358   7364  11733   2119   -362  -2506       C  
ATOM    730  O3'  DG B  13      -4.062  20.451 -33.700  1.00 73.39           O  
ANISOU  730  O3'  DG B  13     9271   6904  11711   2194   -133  -2527       O  
ATOM    731  C2'  DG B  13      -4.599  18.165 -33.067  1.00 78.25           C  
ANISOU  731  C2'  DG B  13     9830   8234  11667   2315   -331  -2396       C  
ATOM    732  C1'  DG B  13      -5.288  17.654 -34.325  1.00 75.48           C  
ANISOU  732  C1'  DG B  13     9321   7995  11364   2332   -147  -1922       C  
ATOM    733  N9   DG B  13      -5.860  16.310 -34.177  1.00 66.89           N  
ANISOU  733  N9   DG B  13     8176   7333   9905   2340   -170  -1696       N  
ATOM    734  C8   DG B  13      -5.182  15.117 -34.102  1.00 55.03           C  
ANISOU  734  C8   DG B  13     6612   6014   8283   2173   -355  -1625       C  
ATOM    735  N7   DG B  13      -5.965  14.079 -33.971  1.00 48.38           N  
ANISOU  735  N7   DG B  13     5726   5493   7165   2215   -299  -1406       N  
ATOM    736  C5   DG B  13      -7.239  14.620 -33.957  1.00 52.10           C  
ANISOU  736  C5   DG B  13     6212   6033   7552   2417    -76  -1330       C  
ATOM    737  C6   DG B  13      -8.489  13.987 -33.829  1.00 56.29           C  
ANISOU  737  C6   DG B  13     6674   6870   7842   2527     78  -1107       C  
ATOM    738  O6   DG B  13      -8.722  12.784 -33.710  1.00 62.11           O  
ANISOU  738  O6   DG B  13     7335   7849   8416   2448     54   -930       O  
ATOM    739  N1   DG B  13      -9.534  14.901 -33.860  1.00 55.69           N  
ANISOU  739  N1   DG B  13     6607   6781   7772   2749    293  -1088       N  
ATOM    740  C2   DG B  13      -9.381  16.262 -33.990  1.00 68.84           C  
ANISOU  740  C2   DG B  13     8360   8131   9663   2862    364  -1262       C  
ATOM    741  N2   DG B  13     -10.508  16.995 -33.991  1.00 60.38           N  
ANISOU  741  N2   DG B  13     7281   7082   8580   3112    598  -1195       N  
ATOM    742  N3   DG B  13      -8.210  16.867 -34.101  1.00 62.70           N  
ANISOU  742  N3   DG B  13     7657   7023   9145   2740    231  -1479       N  
ATOM    743  C4   DG B  13      -7.189  15.991 -34.074  1.00 65.08           C  
ANISOU  743  C4   DG B  13     7929   7374   9425   2514      7  -1503       C  
ATOM    744  P    DG B  14      -4.226  21.315 -32.353  1.00 95.14           P  
ANISOU  744  P    DG B  14    12238   9573  14338   2290   -161  -2994       P  
ATOM    745  OP1  DG B  14      -4.084  22.738 -32.731  1.00106.11           O  
ANISOU  745  OP1  DG B  14    13681  10516  16118   2232     15  -3014       O  
ATOM    746  OP2  DG B  14      -3.361  20.738 -31.298  1.00 95.85           O  
ANISOU  746  OP2  DG B  14    12356   9846  14215   2198   -506  -3388       O  
ATOM    747  O5'  DG B  14      -5.746  21.086 -31.920  1.00 81.74           O  
ANISOU  747  O5'  DG B  14    10633   8170  12253   2613     49  -2883       O  
ATOM    748  C5'  DG B  14      -6.772  21.865 -32.509  1.00 86.54           C  
ANISOU  748  C5'  DG B  14    11259   8638  12982   2784    381  -2616       C  
ATOM    749  C4'  DG B  14      -8.118  21.533 -31.895  1.00 84.95           C  
ANISOU  749  C4'  DG B  14    11100   8777  12400   3066    545  -2558       C  
ATOM    750  O4'  DG B  14      -8.377  20.119 -32.021  1.00 81.61           O  
ANISOU  750  O4'  DG B  14    10541   8778  11687   3080    441  -2342       O  
ATOM    751  C3'  DG B  14      -8.251  21.852 -30.404  1.00 86.75           C  
ANISOU  751  C3'  DG B  14    11533   9102  12328   3187    496  -3005       C  
ATOM    752  O3'  DG B  14      -9.374  22.660 -30.212  1.00 93.18           O  
ANISOU  752  O3'  DG B  14    12417   9851  13137   3415    809  -2958       O  
ATOM    753  C2'  DG B  14      -8.429  20.480 -29.738  1.00 80.47           C  
ANISOU  753  C2'  DG B  14    10711   8826  11037   3268    336  -2991       C  
ATOM    754  C1'  DG B  14      -9.036  19.676 -30.865  1.00 79.24           C  
ANISOU  754  C1'  DG B  14    10339   8831  10936   3273    449  -2483       C  
ATOM    755  N9   DG B  14      -8.824  18.241 -30.756  1.00 60.36           N  
ANISOU  755  N9   DG B  14     7861   6809   8263   3211    280  -2337       N  
ATOM    756  C8   DG B  14      -7.624  17.574 -30.756  1.00 54.60           C  
ANISOU  756  C8   DG B  14     7103   6086   7557   2955      1  -2394       C  
ATOM    757  N7   DG B  14      -7.753  16.280 -30.668  1.00 62.08           N  
ANISOU  757  N7   DG B  14     7965   7379   8244   2889    -55  -2131       N  
ATOM    758  C5   DG B  14      -9.122  16.086 -30.621  1.00 56.34           C  
ANISOU  758  C5   DG B  14     7194   6888   7324   3085    197  -1893       C  
ATOM    759  C6   DG B  14      -9.862  14.900 -30.524  1.00 54.50           C  
ANISOU  759  C6   DG B  14     6848   7019   6839   3092    278  -1562       C  
ATOM    760  O6   DG B  14      -9.443  13.755 -30.454  1.00 68.71           O  
ANISOU  760  O6   DG B  14     8588   8983   8537   2938    151  -1408       O  
ATOM    761  N1   DG B  14     -11.225  15.141 -30.505  1.00 67.92           N  
ANISOU  761  N1   DG B  14     8488   8873   8444   3308    551  -1401       N  
ATOM    762  C2   DG B  14     -11.798  16.385 -30.552  1.00 68.33           C  
ANISOU  762  C2   DG B  14     8599   8750   8612   3527    730  -1537       C  
ATOM    763  N2   DG B  14     -13.134  16.425 -30.507  1.00 55.18           N  
ANISOU  763  N2   DG B  14     6833   7297   6836   3716    987  -1321       N  
ATOM    764  N3   DG B  14     -11.113  17.509 -30.643  1.00 55.66           N  
ANISOU  764  N3   DG B  14     7126   6765   7258   3536    671  -1845       N  
ATOM    765  C4   DG B  14      -9.789  17.283 -30.672  1.00 54.63           C  
ANISOU  765  C4   DG B  14     7040   6483   7236   3294    398  -2013       C  
ATOM    766  P    DG B  15      -9.708  23.244 -28.762  1.00103.33           P  
ANISOU  766  P    DG B  15    13923  11200  14137   3578    851  -3399       P  
ATOM    767  OP1  DG B  15     -10.290  24.571 -29.048  1.00102.03           O  
ANISOU  767  OP1  DG B  15    13826  10632  14309   3695   1174  -3375       O  
ATOM    768  OP2  DG B  15      -8.524  23.056 -27.877  1.00 95.84           O  
ANISOU  768  OP2  DG B  15    13089  10303  13023   3417    500  -3850       O  
ATOM    769  O5'  DG B  15     -10.906  22.329 -28.256  1.00 86.15           O  
ANISOU  769  O5'  DG B  15    11686   9569  11478   3814    963  -3187       O  
ATOM    770  C5'  DG B  15     -12.103  22.306 -28.997  1.00 83.18           C  
ANISOU  770  C5'  DG B  15    11128   9275  11202   3941   1232  -2759       C  
ATOM    771  C4'  DG B  15     -13.165  21.535 -28.255  1.00 84.56           C  
ANISOU  771  C4'  DG B  15    11271   9966  10893   4140   1330  -2617       C  
ATOM    772  O4'  DG B  15     -12.881  20.118 -28.334  1.00 67.21           O  
ANISOU  772  O4'  DG B  15     8983   8127   8427   4059   1154  -2413       O  
ATOM    773  C3'  DG B  15     -13.274  21.864 -26.772  1.00 81.27           C  
ANISOU  773  C3'  DG B  15    11083   9699  10098   4309   1349  -3012       C  
ATOM    774  O3'  DG B  15     -14.656  21.928 -26.407  1.00 96.10           O  
ANISOU  774  O3'  DG B  15    12899  11833  11783   4543   1627  -2820       O  
ATOM    775  C2'  DG B  15     -12.538  20.691 -26.098  1.00 84.60           C  
ANISOU  775  C2'  DG B  15    11565  10491  10088   4259   1075  -3097       C  
ATOM    776  C1'  DG B  15     -12.895  19.554 -27.040  1.00 82.65           C  
ANISOU  776  C1'  DG B  15    11076  10452   9875   4191   1096  -2591       C  
ATOM    777  N9   DG B  15     -11.961  18.445 -27.088  1.00 75.28           N  
ANISOU  777  N9   DG B  15    10115   9681   8806   4061    833  -2569       N  
ATOM    778  C8   DG B  15     -10.611  18.509 -27.317  1.00 67.24           C  
ANISOU  778  C8   DG B  15     9148   8416   7985   3861    539  -2824       C  
ATOM    779  N7   DG B  15     -10.047  17.342 -27.390  1.00 62.42           N  
ANISOU  779  N7   DG B  15     8453   8018   7244   3713    353  -2653       N  
ATOM    780  C5   DG B  15     -11.098  16.448 -27.231  1.00 61.52           C  
ANISOU  780  C5   DG B  15     8234   8289   6853   3826    550  -2263       C  
ATOM    781  C6   DG B  15     -11.097  15.040 -27.246  1.00 59.13           C  
ANISOU  781  C6   DG B  15     7800   8282   6384   3690    499  -1897       C  
ATOM    782  O6   DG B  15     -10.134  14.293 -27.369  1.00 57.28           O  
ANISOU  782  O6   DG B  15     7535   8044   6185   3470    261  -1850       O  
ATOM    783  N1   DG B  15     -12.375  14.511 -27.054  1.00 59.52           N  
ANISOU  783  N1   DG B  15     7737   8640   6236   3845    776  -1564       N  
ATOM    784  C2   DG B  15     -13.512  15.266 -26.871  1.00 63.22           C  
ANISOU  784  C2   DG B  15     8209   9163   6649   4121   1065  -1578       C  
ATOM    785  N2   DG B  15     -14.662  14.593 -26.711  1.00 62.22           N  
ANISOU  785  N2   DG B  15     7919   9362   6358   4227   1315  -1214       N  
ATOM    786  N3   DG B  15     -13.523  16.591 -26.877  1.00 64.04           N  
ANISOU  786  N3   DG B  15     8440   8982   6910   4228   1106  -1890       N  
ATOM    787  C4   DG B  15     -12.281  17.110 -27.059  1.00 63.75           C  
ANISOU  787  C4   DG B  15     8527   8615   7078   4094    850  -2240       C  
ATOM    788  P    DT B  16     -15.526  23.236 -26.761  1.00 93.14           P  
ANISOU  788  P    DT B  16    12475  11135  11781   4673   1913  -2813       P  
ATOM    789  OP1  DT B  16     -14.575  24.368 -26.855  1.00 93.59           O  
ANISOU  789  OP1  DT B  16    12686  10639  12233   4562   1868  -3198       O  
ATOM    790  OP2  DT B  16     -16.648  23.278 -25.802  1.00 99.49           O  
ANISOU  790  OP2  DT B  16    13309  12262  12229   4933   2125  -2815       O  
ATOM    791  O5'  DT B  16     -16.136  22.951 -28.224  1.00 93.95           O  
ANISOU  791  O5'  DT B  16    12268  11240  12190   4598   1972  -2286       O  
ATOM    792  C5'  DT B  16     -16.725  21.679 -28.529  1.00 85.34           C  
ANISOU  792  C5'  DT B  16    10986  10596  10844   4567   1949  -1871       C  
ATOM    793  C4'  DT B  16     -17.807  21.796 -29.599  1.00 84.77           C  
ANISOU  793  C4'  DT B  16    10639  10584  10984   4587   2077  -1450       C  
ATOM    794  O4'  DT B  16     -18.707  22.883 -29.266  1.00 99.03           O  
ANISOU  794  O4'  DT B  16    12461  12287  12878   4817   2300  -1527       O  
ATOM    795  C3'  DT B  16     -17.333  22.155 -30.995  1.00 82.14           C  
ANISOU  795  C3'  DT B  16    10180   9959  11069   4424   1974  -1297       C  
ATOM    796  O3'  DT B  16     -16.797  21.034 -31.689  1.00 66.44           O  
ANISOU  796  O3'  DT B  16     8079   8126   9038   4205   1791  -1090       O  
ATOM    797  C2'  DT B  16     -18.633  22.642 -31.619  1.00 82.28           C  
ANISOU  797  C2'  DT B  16    10002  10075  11186   4561   2136   -991       C  
ATOM    798  C1'  DT B  16     -19.199  23.472 -30.469  1.00102.76           C  
ANISOU  798  C1'  DT B  16    12742  12610  13691   4816   2339  -1258       C  
ATOM    799  N1   DT B  16     -18.778  24.918 -30.534  1.00112.77           N  
ANISOU  799  N1   DT B  16    14130  13373  15344   4898   2389  -1552       N  
ATOM    800  C2   DT B  16     -19.421  25.761 -31.418  1.00118.22           C  
ANISOU  800  C2   DT B  16    14685  13923  16310   5010   2473  -1327       C  
ATOM    801  O2   DT B  16     -20.335  25.400 -32.142  1.00119.88           O  
ANISOU  801  O2   DT B  16    14688  14418  16441   5038   2512   -911       O  
ATOM    802  N3   DT B  16     -18.958  27.053 -31.419  1.00117.17           N  
ANISOU  802  N3   DT B  16    14670  13306  16543   5094   2500  -1610       N  
ATOM    803  C4   DT B  16     -17.932  27.579 -30.649  1.00117.45           C  
ANISOU  803  C4   DT B  16    14916  12974  16737   5042   2445  -2132       C  
ATOM    804  O4   DT B  16     -17.593  28.760 -30.725  1.00127.95           O  
ANISOU  804  O4   DT B  16    16325  13863  18427   5126   2442  -2384       O  
ATOM    805  C5   DT B  16     -17.291  26.641 -29.749  1.00104.10           C  
ANISOU  805  C5   DT B  16    13362  11467  14724   4895   2376  -2351       C  
ATOM    806  C7   DT B  16     -16.164  27.089 -28.863  1.00 95.82           C  
ANISOU  806  C7   DT B  16    12569  10070  13767   4792   2346  -2896       C  
ATOM    807  C6   DT B  16     -17.737  25.370 -29.738  1.00109.55           C  
ANISOU  807  C6   DT B  16    13962  12651  15010   4855   2340  -2036       C  
ATOM    808  P    DG B  17     -15.679  21.314 -32.802  1.00 73.08           P  
ANISOU  808  P    DG B  17     8897   8623  10247   4006   1627  -1086       P  
ATOM    809  OP1  DG B  17     -14.360  21.337 -32.128  1.00 69.73           O  
ANISOU  809  OP1  DG B  17     8694   7961   9839   3922   1497  -1458       O  
ATOM    810  OP2  DG B  17     -16.167  22.500 -33.538  1.00 94.47           O  
ANISOU  810  OP2  DG B  17    11533  11101  13260   4105   1731   -986       O  
ATOM    811  O5'  DG B  17     -15.781  20.081 -33.802  1.00 74.02           O  
ANISOU  811  O5'  DG B  17     8795   9046  10284   3823   1505   -724       O  
ATOM    812  C5'  DG B  17     -16.959  19.901 -34.554  1.00 72.77           C  
ANISOU  812  C5'  DG B  17     8411   9152  10084   3847   1580   -381       C  
ATOM    813  C4'  DG B  17     -17.509  18.502 -34.366  1.00 67.38           C  
ANISOU  813  C4'  DG B  17     7584   8893   9125   3764   1553   -202       C  
ATOM    814  O4'  DG B  17     -16.503  17.518 -34.730  1.00 53.46           O  
ANISOU  814  O4'  DG B  17     5808   7141   7364   3549   1363   -211       O  
ATOM    815  C3'  DG B  17     -17.976  18.170 -32.949  1.00 70.67           C  
ANISOU  815  C3'  DG B  17     8093   9508   9248   3913   1674   -314       C  
ATOM    816  O3'  DG B  17     -19.337  17.739 -33.017  1.00 75.46           O  
ANISOU  816  O3'  DG B  17     8483  10453   9735   3959   1797    -39       O  
ATOM    817  C2'  DG B  17     -17.009  17.057 -32.478  1.00 56.45           C  
ANISOU  817  C2'  DG B  17     6369   7793   7285   3788   1525   -413       C  
ATOM    818  C1'  DG B  17     -16.501  16.464 -33.803  1.00 52.91           C  
ANISOU  818  C1'  DG B  17     5758   7311   7033   3543   1354   -244       C  
ATOM    819  N9   DG B  17     -15.133  15.913 -33.754  1.00 51.77           N  
ANISOU  819  N9   DG B  17     5722   7038   6910   3415   1166   -401       N  
ATOM    820  C8   DG B  17     -13.953  16.606 -33.876  1.00 50.40           C  
ANISOU  820  C8   DG B  17     5715   6509   6925   3382   1055   -633       C  
ATOM    821  N7   DG B  17     -12.895  15.851 -33.814  1.00 64.60           N  
ANISOU  821  N7   DG B  17     7558   8287   8699   3264    871   -728       N  
ATOM    822  C5   DG B  17     -13.405  14.574 -33.661  1.00 49.75           C  
ANISOU  822  C5   DG B  17     5532   6753   6616   3222    876   -534       C  
ATOM    823  C6   DG B  17     -12.741  13.351 -33.537  1.00 46.37           C  
ANISOU  823  C6   DG B  17     5091   6415   6115   2982    704   -496       C  
ATOM    824  O6   DG B  17     -11.524  13.141 -33.528  1.00 44.02           O  
ANISOU  824  O6   DG B  17     4895   5945   5885   2815    504   -637       O  
ATOM    825  N1   DG B  17     -13.637  12.300 -33.393  1.00 55.06           N  
ANISOU  825  N1   DG B  17     6020   7823   7078   2944    798   -256       N  
ATOM    826  C2   DG B  17     -15.007  12.437 -33.380  1.00 52.62           C  
ANISOU  826  C2   DG B  17     5544   7741   6707   3111   1019    -80       C  
ATOM    827  N2   DG B  17     -15.725  11.325 -33.232  1.00 64.72           N  
ANISOU  827  N2   DG B  17     6889   9537   8166   3013   1092    144       N  
ATOM    828  N3   DG B  17     -15.629  13.576 -33.495  1.00 50.74           N  
ANISOU  828  N3   DG B  17     5334   7429   6515   3259   1138   -109       N  
ATOM    829  C4   DG B  17     -14.777  14.597 -33.623  1.00 54.18           C  
ANISOU  829  C4   DG B  17     5957   7540   7088   3298   1063   -333       C  
ATOM    830  P    DG B  18     -20.146  17.297 -31.704  1.00 89.89           P  
ANISOU  830  P    DG B  18    10323  12575  11254   4117   1974    -25       P  
ATOM    831  OP1  DG B  18     -21.579  17.322 -32.071  1.00 89.47           O  
ANISOU  831  OP1  DG B  18    10022  12754  11219   4173   2108    255       O  
ATOM    832  OP2  DG B  18     -19.632  18.052 -30.532  1.00 87.32           O  
ANISOU  832  OP2  DG B  18    10297  12081  10800   4309   2040   -369       O  
ATOM    833  O5'  DG B  18     -19.732  15.770 -31.519  1.00 87.36           O  
ANISOU  833  O5'  DG B  18     9925  12486  10782   3938   1874     76       O  
ATOM    834  C5'  DG B  18     -20.708  14.767 -31.582  1.00 75.11           C  
ANISOU  834  C5'  DG B  18     8111  11264   9165   3855   1951    367       C  
ATOM    835  C4'  DG B  18     -20.255  13.549 -30.807  1.00 77.44           C  
ANISOU  835  C4'  DG B  18     8423  11734   9266   3793   1947    404       C  
ATOM    836  O4'  DG B  18     -18.842  13.267 -31.056  1.00 71.97           O  
ANISOU  836  O4'  DG B  18     7869  10850   8625   3679   1739    231       O  
ATOM    837  C3'  DG B  18     -20.388  13.670 -29.299  1.00 90.40           C  
ANISOU  837  C3'  DG B  18    10257  13517  10573   4036   2119    315       C  
ATOM    838  O3'  DG B  18     -20.944  12.485 -28.829  1.00 96.26           O  
ANISOU  838  O3'  DG B  18    10823  14558  11192   3979   2242    592       O  
ATOM    839  C2'  DG B  18     -18.932  13.837 -28.829  1.00 74.09           C  
ANISOU  839  C2'  DG B  18     8490  11272   8389   4079   1956     -7       C  
ATOM    840  C1'  DG B  18     -18.228  12.945 -29.826  1.00 70.26           C  
ANISOU  840  C1'  DG B  18     7859  10716   8121   3813   1764     97       C  
ATOM    841  N9   DG B  18     -16.770  13.150 -29.927  1.00 62.89           N  
ANISOU  841  N9   DG B  18     7133   9532   7231   3779   1539   -186       N  
ATOM    842  C8   DG B  18     -16.102  14.346 -30.055  1.00 59.89           C  
ANISOU  842  C8   DG B  18     6960   8830   6965   3832   1439   -495       C  
ATOM    843  N7   DG B  18     -14.808  14.220 -30.127  1.00 57.66           N  
ANISOU  843  N7   DG B  18     6811   8361   6736   3718   1209   -696       N  
ATOM    844  C5   DG B  18     -14.597  12.847 -30.056  1.00 56.55           C  
ANISOU  844  C5   DG B  18     6574   8400   6512   3501   1117   -484       C  
ATOM    845  C6   DG B  18     -13.389  12.103 -30.087  1.00 50.40           C  
ANISOU  845  C6   DG B  18     5864   7524   5763   3259    861   -531       C  
ATOM    846  O6   DG B  18     -12.225  12.524 -30.187  1.00 49.71           O  
ANISOU  846  O6   DG B  18     5919   7194   5776   3171    646   -782       O  
ATOM    847  N1   DG B  18     -13.626  10.733 -29.976  1.00 62.14           N  
ANISOU  847  N1   DG B  18     7213   9213   7184   3117    884   -240       N  
ATOM    848  C2   DG B  18     -14.873  10.158 -29.849  1.00 67.90           C  
ANISOU  848  C2   DG B  18     7747  10200   7854   3167   1123     53       C  
ATOM    849  N2   DG B  18     -14.906   8.820 -29.751  1.00 72.80           N  
ANISOU  849  N2   DG B  18     8248  10927   8486   2989   1129    311       N  
ATOM    850  N3   DG B  18     -16.008  10.844 -29.813  1.00 69.09           N  
ANISOU  850  N3   DG B  18     7805  10477   7969   3381   1353    100       N  
ATOM    851  C4   DG B  18     -15.796  12.177 -29.920  1.00 56.62           C  
ANISOU  851  C4   DG B  18     6375   8710   6428   3554   1336   -175       C  
ATOM    852  P    DG B  19     -21.425  12.369 -27.313  1.00 98.86           P  
ANISOU  852  P    DG B  19    11270  15148  11147   4222   2474    644       P  
ATOM    853  OP1  DG B  19     -22.828  11.905 -27.381  1.00100.95           O  
ANISOU  853  OP1  DG B  19    11229  15634  11494   4175   2668    986       O  
ATOM    854  OP2  DG B  19     -21.044  13.607 -26.593  1.00 92.13           O  
ANISOU  854  OP2  DG B  19    10741  14165  10099   4478   2477    283       O  
ATOM    855  O5'  DG B  19     -20.517  11.201 -26.739  1.00 91.51           O  
ANISOU  855  O5'  DG B  19    10405  14338  10028   4163   2428    712       O  
ATOM    856  C5'  DG B  19     -20.467   9.960 -27.406  1.00 89.27           C  
ANISOU  856  C5'  DG B  19     9859  14089   9971   3890   2390    980       C  
ATOM    857  C4'  DG B  19     -19.705   8.952 -26.571  1.00 85.73           C  
ANISOU  857  C4'  DG B  19     9503  13782   9289   3918   2422   1088       C  
ATOM    858  O4'  DG B  19     -18.291   9.034 -26.877  1.00 78.66           O  
ANISOU  858  O4'  DG B  19     8845  12604   8439   3762   2072    814       O  
ATOM    859  C3'  DG B  19     -19.815   9.165 -25.068  1.00 76.85           C  
ANISOU  859  C3'  DG B  19     8617  12901   7684   4217   2586   1075       C  
ATOM    860  O3'  DG B  19     -19.856   7.917 -24.410  1.00 89.30           O  
ANISOU  860  O3'  DG B  19    10107  14695   9126   4182   2743   1443       O  
ATOM    861  C2'  DG B  19     -18.538   9.936 -24.733  1.00 68.74           C  
ANISOU  861  C2'  DG B  19     7951  11732   6434   4349   2339    625       C  
ATOM    862  C1'  DG B  19     -17.553   9.304 -25.699  1.00 77.95           C  
ANISOU  862  C1'  DG B  19     9077  12598   7941   3967   2015    620       C  
ATOM    863  N9   DG B  19     -16.439  10.173 -26.063  1.00 61.24           N  
ANISOU  863  N9   DG B  19     7185  10190   5896   3930   1714    198       N  
ATOM    864  C8   DG B  19     -16.509  11.497 -26.416  1.00 64.62           C  
ANISOU  864  C8   DG B  19     7698  10439   6417   4071   1704   -115       C  
ATOM    865  N7   DG B  19     -15.356  12.017 -26.717  1.00 67.10           N  
ANISOU  865  N7   DG B  19     8184  10465   6844   3966   1424   -435       N  
ATOM    866  C5   DG B  19     -14.464  10.972 -26.559  1.00 61.99           C  
ANISOU  866  C5   DG B  19     7561   9838   6154   3758   1223   -335       C  
ATOM    867  C6   DG B  19     -13.067  10.946 -26.741  1.00 72.31           C  
ANISOU  867  C6   DG B  19     8995  10927   7552   3582    897   -554       C  
ATOM    868  O6   DG B  19     -12.327  11.875 -27.094  1.00 73.82           O  
ANISOU  868  O6   DG B  19     9298  10846   7903   3549    721   -892       O  
ATOM    869  N1   DG B  19     -12.532   9.686 -26.469  1.00 71.83           N  
ANISOU  869  N1   DG B  19     8903  10975   7416   3439    796   -321       N  
ATOM    870  C2   DG B  19     -13.268   8.592 -26.070  1.00 70.67           C  
ANISOU  870  C2   DG B  19     8625  11074   7152   3451   1004     84       C  
ATOM    871  N2   DG B  19     -12.582   7.462 -25.854  1.00 63.93           N  
ANISOU  871  N2   DG B  19     7762  10243   6283   3319    892    288       N  
ATOM    872  N3   DG B  19     -14.585   8.608 -25.888  1.00 76.80           N  
ANISOU  872  N3   DG B  19     9269  12047   7862   3589   1319    293       N  
ATOM    873  C4   DG B  19     -15.113   9.830 -26.148  1.00 60.07           C  
ANISOU  873  C4   DG B  19     7174   9865   5784   3744   1403     59       C  
ATOM    874  P    DT B  20     -20.314   7.838 -22.872  1.00 98.77           P  
ANISOU  874  P    DT B  20    11461  16219   9849   4460   2966   1606       P  
ATOM    875  OP1  DT B  20     -21.255   6.701 -22.763  1.00103.96           O  
ANISOU  875  OP1  DT B  20    11815  16996  10688   4308   3217   2125       O  
ATOM    876  OP2  DT B  20     -20.737   9.195 -22.439  1.00 84.12           O  
ANISOU  876  OP2  DT B  20     9791  14373   7798   4707   2975   1281       O  
ATOM    877  O5'  DT B  20     -18.964   7.448 -22.118  1.00 85.60           O  
ANISOU  877  O5'  DT B  20    10080  14645   7798   4564   2809   1509       O  
ATOM    878  C5'  DT B  20     -18.101   6.496 -22.714  1.00 86.45           C  
ANISOU  878  C5'  DT B  20    10145  14499   8202   4217   2556   1625       C  
ATOM    879  C4'  DT B  20     -16.701   6.598 -22.146  1.00 90.57           C  
ANISOU  879  C4'  DT B  20    10988  15003   8421   4281   2237   1363       C  
ATOM    880  O4'  DT B  20     -15.961   7.624 -22.829  1.00 88.75           O  
ANISOU  880  O4'  DT B  20    10894  14486   8342   4206   1924    861       O  
ATOM    881  C3'  DT B  20     -16.618   6.935 -20.653  1.00 98.16           C  
ANISOU  881  C3'  DT B  20    12203  16378   8714   4690   2339   1296       C  
ATOM    882  O3'  DT B  20     -16.147   5.777 -19.968  1.00105.11           O  
ANISOU  882  O3'  DT B  20    13107  17432   9397   4696   2348   1678       O  
ATOM    883  C2'  DT B  20     -15.632   8.132 -20.581  1.00 95.83           C  
ANISOU  883  C2'  DT B  20    12197  15965   8250   4779   1992    661       C  
ATOM    884  C1'  DT B  20     -14.971   8.094 -21.960  1.00 90.84           C  
ANISOU  884  C1'  DT B  20    11459  14860   8198   4389   1704    534       C  
ATOM    885  N1   DT B  20     -14.473   9.414 -22.504  1.00 78.89           N  
ANISOU  885  N1   DT B  20    10077  13061   6835   4372   1478    -12       N  
ATOM    886  C2   DT B  20     -13.182   9.489 -22.978  1.00 80.60           C  
ANISOU  886  C2   DT B  20    10375  13005   7243   4158   1104   -262       C  
ATOM    887  O2   DT B  20     -12.402   8.549 -22.935  1.00 80.20           O  
ANISOU  887  O2   DT B  20    10306  12957   7208   4009    935    -83       O  
ATOM    888  N3   DT B  20     -12.823  10.714 -23.493  1.00 76.26           N  
ANISOU  888  N3   DT B  20     9918  12166   6890   4136    955   -712       N  
ATOM    889  C4   DT B  20     -13.615  11.846 -23.588  1.00 72.18           C  
ANISOU  889  C4   DT B  20     9433  11583   6409   4320   1140   -928       C  
ATOM    890  O4   DT B  20     -13.205  12.907 -24.062  1.00 66.31           O  
ANISOU  890  O4   DT B  20     8774  10525   5895   4291   1013  -1302       O  
ATOM    891  C5   DT B  20     -14.956  11.699 -23.086  1.00 76.70           C  
ANISOU  891  C5   DT B  20     9918  12464   6762   4561   1521   -658       C  
ATOM    892  C7   DT B  20     -15.893  12.859 -23.147  1.00 71.31           C  
ANISOU  892  C7   DT B  20     9246  11736   6112   4807   1762   -844       C  
ATOM    893  C6   DT B  20     -15.327  10.500 -22.583  1.00 73.82           C  
ANISOU  893  C6   DT B  20     9445  12404   6200   4564   1672   -215       C  
ATOM    894  P    DA B  21     -15.662   5.821 -18.438  1.00122.63           P  
ANISOU  894  P    DA B  21    15602  20122  10871   5091   2343   1660       P  
ATOM    895  OP1  DA B  21     -15.837   4.446 -17.919  1.00132.71           O  
ANISOU  895  OP1  DA B  21    16758  21579  12087   5101   2572   2315       O  
ATOM    896  OP2  DA B  21     -16.282   6.951 -17.707  1.00123.21           O  
ANISOU  896  OP2  DA B  21    15815  20412  10587   5398   2450   1336       O  
ATOM    897  O5'  DA B  21     -14.094   6.036 -18.572  1.00113.28           O  
ANISOU  897  O5'  DA B  21    14616  18767   9660   4979   1829   1257       O  
ATOM    898  C5'  DA B  21     -13.333   5.108 -19.316  1.00109.37           C  
ANISOU  898  C5'  DA B  21    14003  17957   9597   4649   1626   1461       C  
ATOM    899  C4'  DA B  21     -11.859   5.441 -19.242  1.00106.21           C  
ANISOU  899  C4'  DA B  21    13784  17489   9083   4617   1160   1062       C  
ATOM    900  O4'  DA B  21     -11.598   6.683 -19.948  1.00 99.34           O  
ANISOU  900  O4'  DA B  21    12977  16333   8435   4504    947    481       O  
ATOM    901  C3'  DA B  21     -11.311   5.644 -17.832  1.00105.08           C  
ANISOU  901  C3'  DA B  21    13874  17839   8212   4986   1040    936       C  
ATOM    902  O3'  DA B  21      -9.990   5.188 -17.796  1.00103.29           O  
ANISOU  902  O3'  DA B  21    13683  17574   7986   4897    670    902       O  
ATOM    903  C2'  DA B  21     -11.360   7.160 -17.675  1.00104.55           C  
ANISOU  903  C2'  DA B  21    13985  17792   7947   5122    926    266       C  
ATOM    904  C1'  DA B  21     -10.959   7.592 -19.076  1.00 92.58           C  
ANISOU  904  C1'  DA B  21    12365  15706   7105   4741    719     -5       C  
ATOM    905  N9   DA B  21     -11.379   8.943 -19.436  1.00 79.77           N  
ANISOU  905  N9   DA B  21    10813  13893   5604   4770    746   -489       N  
ATOM    906  C8   DA B  21     -12.638   9.463 -19.361  1.00 81.32           C  
ANISOU  906  C8   DA B  21    10985  14165   5746   4946   1102   -462       C  
ATOM    907  N7   DA B  21     -12.721  10.708 -19.771  1.00 89.04           N  
ANISOU  907  N7   DA B  21    12039  14889   6904   4954   1052   -935       N  
ATOM    908  C5   DA B  21     -11.424  11.021 -20.155  1.00 90.38           C  
ANISOU  908  C5   DA B  21    12279  14785   7277   4741    640  -1294       C  
ATOM    909  C6   DA B  21     -10.839  12.196 -20.683  1.00 87.85           C  
ANISOU  909  C6   DA B  21    12041  14084   7253   4630    421  -1832       C  
ATOM    910  N6   DA B  21     -11.527  13.318 -20.928  1.00 86.30           N  
ANISOU  910  N6   DA B  21    11894  13693   7201   4743    598  -2105       N  
ATOM    911  N1   DA B  21      -9.517  12.172 -20.952  1.00 78.08           N  
ANISOU  911  N1   DA B  21    10817  12657   6194   4405     34  -2051       N  
ATOM    912  C2   DA B  21      -8.830  11.052 -20.704  1.00 88.06           C  
ANISOU  912  C2   DA B  21    12022  14112   7325   4324   -131  -1757       C  
ATOM    913  N3   DA B  21      -9.268   9.890 -20.217  1.00 94.73           N  
ANISOU  913  N3   DA B  21    12804  15288   7900   4430     49  -1241       N  
ATOM    914  C4   DA B  21     -10.586   9.943 -19.958  1.00 90.01           C  
ANISOU  914  C4   DA B  21    12191  14862   7147   4628    441  -1031       C  
ATOM    915  P    DA B  22      -9.554   3.996 -16.818  1.00117.06           P  
ANISOU  915  P    DA B  22    15442  19701   9335   5109    694   1432       P  
ATOM    916  OP1  DA B  22      -9.073   2.923 -17.717  1.00111.10           O  
ANISOU  916  OP1  DA B  22    14502  18537   9174   4791    639   1785       O  
ATOM    917  OP2  DA B  22     -10.625   3.726 -15.826  1.00117.16           O  
ANISOU  917  OP2  DA B  22    15485  20160   8873   5445   1120   1827       O  
ATOM    918  O5'  DA B  22      -8.315   4.623 -16.030  1.00117.35           O  
ANISOU  918  O5'  DA B  22    15675  20056   8859   5302    233    948       O  
ATOM    919  C5'  DA B  22      -7.475   5.577 -16.683  1.00102.66           C  
ANISOU  919  C5'  DA B  22    13848  17882   7276   5079   -160    305       C  
ATOM    920  C4'  DA B  22      -6.420   6.103 -15.731  1.00 92.89           C  
ANISOU  920  C4'  DA B  22    12767  17039   5486   5290   -573   -135       C  
ATOM    921  O4'  DA B  22      -6.877   7.335 -15.130  1.00 93.50           O  
ANISOU  921  O4'  DA B  22    12992  17236   5299   5436   -545   -679       O  
ATOM    922  C3'  DA B  22      -6.070   5.163 -14.587  1.00100.29           C  
ANISOU  922  C3'  DA B  22    13665  18369   6070   5498   -562    290       C  
ATOM    923  O3'  DA B  22      -4.681   5.214 -14.318  1.00116.18           O  
ANISOU  923  O3'  DA B  22    15654  20453   8036   5444  -1022     16       O  
ATOM    924  C2'  DA B  22      -6.893   5.684 -13.410  1.00106.73           C  
ANISOU  924  C2'  DA B  22    14586  19545   6422   5788   -335    179       C  
ATOM    925  C1'  DA B  22      -7.120   7.158 -13.747  1.00109.06           C  
ANISOU  925  C1'  DA B  22    15005  19649   6784   5721   -438   -540       C  
ATOM    926  N9   DA B  22      -8.480   7.586 -13.477  1.00101.41           N  
ANISOU  926  N9   DA B  22    14083  18737   5711   5880    -28   -491       N  
ATOM    927  C8   DA B  22      -9.563   6.785 -13.254  1.00102.27           C  
ANISOU  927  C8   DA B  22    14100  18977   5782   6005    425    134       C  
ATOM    928  N7   DA B  22     -10.675   7.444 -13.049  1.00103.83           N  
ANISOU  928  N7   DA B  22    14332  19192   5927   6126    717     31       N  
ATOM    929  C5   DA B  22     -10.293   8.771 -13.144  1.00104.02           C  
ANISOU  929  C5   DA B  22    14500  19063   5961   6082    448   -709       C  
ATOM    930  C6   DA B  22     -11.009   9.979 -13.014  1.00105.77           C  
ANISOU  930  C6   DA B  22    14821  19181   6185   6159    564  -1145       C  
ATOM    931  N6   DA B  22     -12.325  10.039 -12.754  1.00107.55           N  
ANISOU  931  N6   DA B  22    15007  19491   6368   6317    983   -883       N  
ATOM    932  N1   DA B  22     -10.315  11.129 -13.165  1.00105.98           N  
ANISOU  932  N1   DA B  22    14971  18982   6314   6052    237  -1848       N  
ATOM    933  C2   DA B  22      -9.001  11.063 -13.424  1.00104.51           C  
ANISOU  933  C2   DA B  22    14786  18706   6217   5872   -188  -2100       C  
ATOM    934  N3   DA B  22      -8.225   9.991 -13.557  1.00102.78           N  
ANISOU  934  N3   DA B  22    14470  18603   5978   5799   -354  -1743       N  
ATOM    935  C4   DA B  22      -8.939   8.870 -13.408  1.00102.59           C  
ANISOU  935  C4   DA B  22    14349  18780   5851   5917    -10  -1042       C  
TER     936       DA B  22                                                      
HETATM  937  K     K A 101     -10.586  10.910  -5.463  1.00 40.38           K  
HETATM  938  K     K A 102     -10.750  10.580  -8.821  1.00 50.35           K  
HETATM  939  K     K B 101     -10.386  11.357 -35.166  1.00 42.22           K  
HETATM  940  K     K B 102     -10.152  11.633 -31.852  1.00 42.55           K  
HETATM  941  K     K B 103      -9.949  11.973 -28.560  1.00 47.97           K  
HETATM  942  K     K B 104       0.661  -6.644 -27.389  1.00 95.02           K  
HETATM  943  O   HOH A 201      -6.264   2.769 -11.618  1.00 59.48           O  
HETATM  944  O   HOH A 202     -21.528  14.855 -11.933  1.00 68.19           O  
HETATM  945  O   HOH A 203     -12.233  18.839  -6.459  1.00 64.24           O  
HETATM  946  O   HOH A 204      -2.486   8.288 -25.856  1.00 65.34           O  
HETATM  947  O   HOH A 205      -6.163  -1.806  -6.218  1.00 59.41           O  
HETATM  948  O   HOH A 206      -6.094   4.212  -3.009  1.00 50.35           O  
HETATM  949  O   HOH A 207      -2.607  12.334  -6.255  1.00 66.44           O  
HETATM  950  O   HOH A 208      -2.274   9.186  -8.056  1.00 48.68           O  
HETATM  951  O   HOH B 201      -2.527  -3.341 -32.378  1.00 50.34           O  
HETATM  952  O   HOH B 202      -2.293  13.419 -32.632  1.00 57.46           O  
HETATM  953  O   HOH B 203      -2.082  10.061 -34.281  1.00 49.62           O  
HETATM  954  O   HOH B 204      -5.769   4.456 -29.299  1.00 48.97           O  
HETATM  955  O   HOH B 205     -10.757   1.666 -31.915  1.00 69.24           O  
HETATM  956  O   HOH B 206       1.133  -5.494 -24.329  1.00 60.58           O  
HETATM  957  O   HOH B 207      -3.380   6.461 -28.573  1.00 65.48           O  
HETATM  958  O   HOH B 208      -1.991  -6.351 -24.680  1.00 70.91           O  
CONECT   77  937                                                                
CONECT   99  937  938                                                           
CONECT  121  938                                                                
CONECT  163  937                                                                
CONECT  185  937  938                                                           
CONECT  207  938                                                                
CONECT  270  937                                                                
CONECT  292  937  938                                                           
CONECT  314  938                                                                
CONECT  356  937                                                                
CONECT  378  937  938                                                           
CONECT  400  938                                                                
CONECT  545  939  940                                                           
CONECT  567  940  941                                                           
CONECT  589  941                                                                
CONECT  611  942                                                                
CONECT  631  939  940                                                           
CONECT  653  940  941                                                           
CONECT  675  941                                                                
CONECT  738  939  940                                                           
CONECT  760  940  941                                                           
CONECT  782  941                                                                
CONECT  824  939  940                                                           
CONECT  846  940  941                                                           
CONECT  868  941                                                                
CONECT  937   77   99  163  185                                                 
CONECT  937  270  292  356  378                                                 
CONECT  938   99  121  185  207                                                 
CONECT  938  292  314  378  400                                                 
CONECT  939  545  631  738  824                                                 
CONECT  940  545  567  631  653                                                 
CONECT  940  738  760  824  846                                                 
CONECT  941  567  589  653  675                                                 
CONECT  941  760  782  846  868                                                 
CONECT  942  611  956                                                           
CONECT  956  942                                                                
MASTER      370    0    6    0    0    0   16    6  956    2   36    4          
END                                                                             
